# Supplementary material for: Butterfly declines in protected areas of Illinois: Assessing the influence of two decades of climate and landscape change
Source: PLoS One. 2021 Oct 13;16(10):e0257889. doi: 10.1371/journal.pone.0257889 (PMC8513915; doi:10.1371/journal.pone.0257889)
Supplement: S1 File — (ZIP) [file pone.0257889.s006.zip]

Archive with 10 entries (10 files):
- Kucherov_et_al_2021/A01_Spearman_Correlations.R
- Kucherov_et_al_2021/A02_GLMM_Overall_Butterfly_Richness_Abundance.R
- Kucherov_et_al_2021/A03_GLMM_Functional_Groups_Butterfly_Richness_Abundance.R
- Kucherov_et_al_2021/A04_Community_Composition_Biotic_Homogenization.R
- Kucherov_et_al_2021/D01_Butterfly_Richness_Abundance.csv
- Kucherov_et_al_2021/D02_Butterfly_Richness_Abundance_Functional_Groups.csv
- Kucherov_et_al_2021/D03_Butterfly_Species_Matrix_IBMN.csv
- Kucherov_et_al_2021/D04_Environmental_Matrix_IBMN.csv
- Kucherov_et_al_2021/Overdispersion_Function.R
- Kucherov_et_al_2021/README.txt
