# Supplementary material for: Butterfly declines in protected areas of Illinois: Assessing the influence of two decades of climate and landscape change
Source: PLoS One. 2021 Oct 13;16(10):e0257889. doi: 10.1371/journal.pone.0257889 (PMC8513915; doi:10.1371/journal.pone.0257889)
Supplement: S1 File — (ZIP) [file pone.0257889.s006.zip › Kucherov_et_al_2021/A01_Spearman_Correlations.R]

# Kucherov, N.B., E.S. Minor, P.P. Johnson, D.J. Taron, 
# & K.C. Matteson. 2021. Butterfly declines in protected
# areas of Illinois: Assessing the influence of two decades
# of climate and landscape change. 

########################################################

# Analysis 1, Spearman correlation between butterfly 
# richness and abundance with time for each study site.

########################################################

# Loading libraries: 
library(readr)
library(dplyr)
library(ggplot2)

# Loading in the data:
Data <- read_csv("D01_Butterfly_Richness_Abundance.csv")

########################################################

# Filtering the Data by each site, so that spearman
# correlations between richness or abundance and year
# can be conducted for each site:

# Bluff Spring Fen
BluffSpringFen <- dplyr::filter(Data, SiteID == "Bluff Spring Fen")

# Buffalo Trace
BuffaloTrace <- dplyr::filter(Data, SiteID == "Buffalo Trace")

# Cuba Marsh 
CubaMarsh <- dplyr::filter(Data, SiteID == "Cuba Marsh")

# Ferson Creek Fen
FersonCreekFen <- dplyr::filter(Data, SiteID == "Ferson Creek Fen")

# Hickory Creek Barrens
HickoryCreekBarrens <- dplyr::filter(Data, SiteID == "Hickory Creek Barrens")

# Somme Prairie
SommePrairie <- dplyr::filter(Data, SiteID == "Somme")

# Spears Woods 
SpearsWoods <- dplyr::filter(Data, SiteID == "Spears Woods")

########################################################

# Conducting Analysis. Spearman correleation between year
# and Richness, and year and abundance for each site:

# Bluff Spring Fen:
# Richness
cor.test(BluffSpringFen$Year, BluffSpringFen$Richness, use = "complete.obs", method = "spearman")
# Abundance 
cor.test(BluffSpringFen$Year, BluffSpringFen$Abundance, use = "complete.obs", method = "spearman")

# Buffalo Trace:
# Richness
cor.test(BuffaloTrace$Year, BuffaloTrace$Richness, use = "complete.obs", method = "spearman")
# Abundance 
cor.test(BuffaloTrace$Year, BuffaloTrace$Abundance, use = "complete.obs", method = "spearman")

# Cuba Marsh: 
# Richness
cor.test(CubaMarsh$Year, CubaMarsh$Richness, use = "complete.obs", method = "spearman")
# Abundance 
cor.test(CubaMarsh$Year, CubaMarsh$Abundance, use = "complete.obs", method = "spearman")


# Ferson Creek Fen:
# Richness
cor.test(FersonCreekFen$Year, FersonCreekFen$Richness, use = "complete.obs", method = "spearman")
# Abundance 
cor.test(FersonCreekFen$Year, FersonCreekFen$Abundance, use = "complete.obs", method = "spearman")

# Hickory Creek Barrens:
# Richness
cor.test(HickoryCreekBarrens$Year, HickoryCreekBarrens$Richness, use = "complete.obs", method = "spearman")
# Abundance 
cor.test(HickoryCreekBarrens$Year, HickoryCreekBarrens$Abundance, use = "complete.obs", method = "spearman")

# Somme Prairie:
# Richness
cor.test(SommePrairie$Year, SommePrairie$Richness, use = "complete.obs", method = "spearman")
# Abundance 
cor.test(SommePrairie$Year, SommePrairie$Abundance, use = "complete.obs", method = "spearman")

# Spears Woods:
# Richness
cor.test(SpearsWoods$Year, SpearsWoods$Richness, use = "complete.obs", method = "spearman")
# Abundance 
cor.test(SpearsWoods$Year, SpearsWoods$Abundance, use = "complete.obs", method = "spearman")
