# Supplementary material for: Butterfly declines in protected areas of Illinois: Assessing the influence of two decades of climate and landscape change
Source: PLoS One. 2021 Oct 13;16(10):e0257889. doi: 10.1371/journal.pone.0257889 (PMC8513915; doi:10.1371/journal.pone.0257889)
Supplement: S1 File — (ZIP) [file pone.0257889.s006.zip › Kucherov_et_al_2021/A02_GLMM_Overall_Butterfly_Richness_Abundance.R]

# Kucherov, N.B., E.S. Minor, P.P. Johnson, D.J. Taron, 
# & K.C. Matteson. 2021. Butterfly declines in protected
# areas of Illinois: Assessing the influence of two decades
# of climate and landscape change. 

########################################################

# Analysis 2, GLMM model construction and selection for 
# overall butterfly richness and abundance in protected 
# areas of Illinois, USA from 1999 to 2018.

########################################################

# Loading libraries: 
library(readr)
library(dplyr)
library(rmcorr)
library(ggplot2)
library(car)
library(lmerTest)
library(lme4)
library(MuMIn)
library(gridExtra)
source("Overdispersion_Function.R")

########################################################

# Custom function to plot model residuals: 
plot_residuals <- function(model) {
                          PearsonResiduals <- residuals(model, type = 'pearson')
                          FittedValues <- predict(model, type = 'link')
                          DF <- data.frame(FittedValues, PearsonResiduals)
                          ggplot(DF, aes(x = FittedValues, y = PearsonResiduals)) +
                          geom_point() +
                          geom_hline(yintercept = 0, linetype = 'longdash')
}

########################################################

# Loading in the data:
Data <- read_csv("D01_Butterfly_Richness_Abundance.csv")

########################################################

# Conducting repeated measures correlation between all 
# predictor variables to remove strongly correlated 
# predictors as to avoid multicollinnearity in the
# models.

# Selecting necessary data:
CorData <- select(Data, -Year)
CorData <- mutate(CorData, SiteID = as.factor(SiteID))

# Creating an empty data.frame to store the result:
CorData.Results <- data.frame()

# Creating list of variables to loop over:
Vars <- colnames(CorData)[-1]

# For loop to construct CorData.Results data.frame:
for (Var1 in Vars) {
  for (Var2 in Vars) {
    Result <- rmcorr(SiteID, Var1, Var2, CorData)
    R <- Result$r
    line <- data.frame(Var1, Var2, R)
    CorData.Results <- rbind(CorData.Results, line)
  }
}

# Matrix of correlations: 
pivot_wider(Cor.Data, Var1, names_from = Var2, values_from = R)

# Determining p-values associated with correlations:

# Empty data.frame to store p-values: 
CorData.Results.P <- data.frame()

# For loop to construct CorData.Results.P data.frame: 
for (Var1 in Vars) {
  for (Var2 in Vars) {
    Result <- rmcorr(SiteID, Var1, Var2, CorData)
    Pval <- Result$p
    line <- data.frame(Var1, Var2, Pval)
    CorData.Results.P <- rbind(CorData.Results.P, line)
  }
}

# Matrix of p-values: 
pivot_wider(CorData.Results.P, Var1, names_from = Var2, values_from = Pval)

# Percent impervious surface and percent crop cover are 
# strongly and significantly correlated. As are the average
# maximum and minimum temperatures.

########################################################

# Mutating the data to center and scale all predictors,
# along with rounding the abundance values so that they
# can be analyzed with a Poisson GLMM. Poisson GlMMs,
# and rounding, were determined to be appropriate as both butterfly
# richness and evenness are count data (i.e. number of species or
# number of total butterflies): 

# Converting TimePeriod to a time column
Data <- mutate(Data,
               RAbundance = round(Abundance), 
               Time = scale(Time),
               PerImperv = scale(PerImperv),
               PerCrop = scale(PerCrop),
               AvgPrecp = scale(AvgPrecp),
               MaxTemp = scale(MaxTemp),
               MinTemp = scale(MinTemp))

########################################################

# Modelling the overall change in butterfly richness and 
# abundance from 1999 to 2018.

########################################################

# Model construction and selection for butterfly richness:

# Global model for butterfly richness:
A2.Mod.R.0 <- glmer(Richness ~ Time +
                      AvgPrecp +
                      MaxTemp +
                      PerImperv +
                      Time:AvgPrecp +
                      Time:MaxTemp +
                      Time:PerImperv +
                      (1|Year) +
                      (1|SiteID),
                    family = poisson(link = 'log'), 
                    data = Data)

# Checking the model fit:
overdisp_fun(A2.Mod.R.0) # looks good 

# Checking model residuals: 
plot_residuals(A2.Mod.R.0)

# Checking out the summary of the global model: 
summary(A2.Mod.R.0)

# AICc Score: 716.7141
AICc(A2.Mod.R.0)

# Model selection: 
A2.Mod.R.1 <- glmer(Richness ~ Time +
                      AvgPrecp +
                      MaxTemp +
                      PerImperv +
                      Time:MaxTemp +
                      Time:PerImperv +
                      (1|Year) +
                      (1|SiteID),
                    family = poisson(link = 'log'), 
                    data = Data)

# Summary table: 
summary(A2.Mod.R.1) 

# AICc Score: 714.3516
AICc(A2.Mod.R.1)

# Model selection: 
A2.Mod.R.2 <- glmer(Richness ~ Time +
                      AvgPrecp +
                      MaxTemp +
                      PerImperv +
                      Time:MaxTemp +
                      (1|Year) +
                      (1|SiteID),
                    family = poisson(link = 'log'), 
                    data = Data)

# Summary table: 
summary(A2.Mod.R.2)

# AICc Score: 712.1674
AICc(A2.Mod.R.2) 

# Model selection:
A2.Mod.R.3 <- glmer(Richness ~ Time +
                     AvgPrecp +
                     MaxTemp +
                     PerImperv +
                     (1|Year) +
                     (1|SiteID),
                   family = poisson(link = 'log'), 
                   data = Data)

# Summary table: 
summary(A2.Mod.R.3)

# AICc Score: 710.426
AICc(A2.Mod.R.3) 

# Model selection: 
A2.Mod.R.4 <- glmer(Richness ~ Time +
                      MaxTemp +
                      PerImperv +
                      (1|Year) +
                      (1|SiteID),
                    family = poisson(link = 'log'), 
                    data = Data)

# Summary table: 
summary(A2.Mod.R.4)

# AICc Score: 708.6267
AICc(A2.Mod.R.4)

# Minimum Adequate Model: 
A2.Mod.R <- glmer(Richness ~ Time +
                    MaxTemp +
                    PerImperv +
                    (1|Year) +
                    (1|SiteID),
                  family = poisson(link = 'log'), 
                  data = Data)

# Summary table: 
summary(A2.Mod.R)

# Delta AICc: 8.08741
AICc(A2.Mod.R.0) - AICc(A2.Mod.R)

# AICc Score: 708.6267
AICc(A2.Mod.R)

# Pseudo R Squared Values: 
r.squaredGLMM(A2.Mod.R)

########################################################

# Model construction and selection for butterfly abundance:

# Global model for butterfly abundance:
A2.Mod.A.0 <- glmer(RAbundance ~ Time +
                      AvgPrecp +
                      MaxTemp +
                      PerImperv +
                      Time:AvgPrecp +
                      Time:MaxTemp +
                      Time:PerImperv +
                      (1|Year) +
                      (1|SiteID),
                    family = poisson(link = 'log'), 
                    data = Data)

# Checking the model fit:
overdisp_fun(A2.Mod.A.0) # Overdispersed, check negative binomial 

# Global model for butterfly abundance using negative binomial
# distribution as Poisson model was overdispersed:
A2.Mod.A.0 <- glmer.nb(RAbundance ~ Time +
                         AvgPrecp +
                         MaxTemp +
                         PerImperv +
                         Time:AvgPrecp +
                         Time:MaxTemp +
                         Time:PerImperv +
                         (1|Year) +
                         (1|SiteID),
                       data = Data)

# Checking the model fit:
overdisp_fun(A2.Mod.A.0) # Looks better

# Checking model residuals: 
plot_residuals(A2.Mod.A.0)

# Checking out the summary of the null model: 
summary(A2.Mod.A.0)

# AICc score: 1176.696
AICc(A2.Mod.A.0)

# Model selection: 
A2.Mod.A.1 <- glmer.nb(RAbundance ~ Time +
                         AvgPrecp +
                         MaxTemp +
                         PerImperv +
                         Time:AvgPrecp +
                         Time:MaxTemp +
                         (1|Year) +
                         (1|SiteID),
                       data = Data)

# Summary table: 
summary(A2.Mod.A.1)

# AICc Score: 1174.463
AICc(A2.Mod.A.1)  

# Model selection: 
A2.Mod.A.2 <- glmer.nb(RAbundance ~ Time +
                         AvgPrecp +
                         MaxTemp +
                         PerImperv +
                         Time:AvgPrecp +
                         (1|Year) +
                         (1|SiteID),
                       data = Data)

# Summary table: 
summary(A2.Mod.A.2)

# AICc Score: 1172.627
AICc(A2.Mod.A.2)

# Model selection: 
A2.Mod.A.3 <- glmer.nb(RAbundance ~ Time +
                         AvgPrecp +
                         PerImperv +
                         Time:AvgPrecp +
                         (1|Year) +
                         (1|SiteID),
                       data = Data)

# Summary table: 
summary(A2.Mod.A.3)

# AICc Score: 1170.372
AICc(A2.Mod.A.3)

# Model selection: 
A2.Mod.A.4 <- glmer.nb(RAbundance ~ Time +
                         AvgPrecp +
                         Time:AvgPrecp +
                         (1|Year) +
                         (1|SiteID),
                       data = Data)

# Summary table: 
summary(A2.Mod.A.4)

# AICc Score: 1169.061
AICc(A2.Mod.A.4)

# Minimum Adequate Model: 
A2.Mod.A <- glmer.nb(RAbundance ~ Time +
                       AvgPrecp +
                       Time:AvgPrecp +
                       (1|Year) +
                       (1|SiteID),
                     data = Data)

# Summary table: 
summary(A2.Mod.A)

# Delta AICc: 7.634856
AICc(A2.Mod.A.0) - AICc(A2.Mod.A)

# AICc Score: 1169.061
AICc(A2.Mod.A)

# Pseudo R Squared Values: 
r.squaredGLMM(A2.Mod.A)

########################################################

# Code to create Figure 3, which shows both the modeled 
# butterfly richness and abundance, and observed  
# richness and abundance from 1999 to 2018 in the 7 sites.

########################################################

# Parts of the figure code are adapted from Zuur and Ieno
# (2017): 

# Zuur, Alain F.; Ieno, Elena N. (2017), Data from: A 
# protocol for conducting and presenting regression 
# type analyses, Dryad, Dataset, https://doi.org/10.5061/dryad.v4t42

########################################################

# Creating a dataframe to obtain estimated Richness and 
# Abundance from the model. We are using global means 
# for everything except time, these will all be 0 as the 
# model uses scaled values.

# Data to make point estimates:

# Pulling out the unique Times from the data:
Time <- unique(Data$Time)

# Inputting 0 (global mean) for scaled maximum temperature
# for each time period:
MaxTemp <- rep(0, length(Time))

# Inputting 0 (global mean) for scaled impervious surface
# for each time period: 
PerImperv <- rep(0, length(Time))

# Inputting 0 (global mean) for scaled average precipitation
# for each time period: 
AvgPrecp <- rep(0, length(Time))

# Data to make the regression line:
LineData <- data.frame(Time, MaxTemp, PerImperv, AvgPrecp)

########################################################

# Figure 2, overall richness

########################################################

# Estimating the butterfly richness in each period 
# using the GLMM:

# Creating a model matrix:
X <- model.matrix(~ Time + 
                    MaxTemp + 
                    PerImperv, 
                  data = LineData)

# Model to use:
model <- A2.Mod.R

# Modelling the estimates:
LineData$eta <- X %*% fixef(model)
LineData$mu  <- exp(LineData$eta)

# Calcuating the standard error and 95% Confidence interval:
LineData$SE   <- sqrt(  diag(X %*%vcov(model) %*% t(X))  )
LineData$seup <- exp(LineData$eta + 1.96 * LineData$SE)
LineData$selo <- exp(LineData$eta - 1.96 * LineData$SE)

# Adding the Years to the LineData 
YearAndTime <- select(Data, Year, Time)

# Joining the 
LineData <- left_join(LineData, YearAndTime, by = c('Time' = 'Time'))

# Keeping only unique rows
LineData <- unique(LineData)

# Making the actual figure:
Fig <- ggplot()
Fig <- Fig + xlab("Year") + ylab("Richness")
Fig <- Fig + geom_ribbon(data = RLineData, aes(x = Year, ymin = selo, ymax = seup), fill = 'grey', alpha = 0.8)
Fig <- Fig + geom_line(data = RLineData, aes(x = Year, y = mu), size = 1)
Fig <- Fig + geom_point(data = Data, aes(x = Year, y = Richness), alpha = 0.5)
Fig <- Fig + theme(panel.grid.major = element_blank(), panel.grid.minor = element_blank(),
                   panel.background = element_blank(), axis.line = element_line(colour = "black"))

# Saving the figure:
A2.R.Fig <- Fig

########################################################

# Figure 2, overall abundance

########################################################

# Estimating the butterfly abundance in each period 
# using the GLMM:

# Creating a model matrix:
X <- model.matrix(~ Time + 
                    AvgPrecp + 
                    Time:AvgPrecp, 
                  data = LineData)

# Model to use:
model <- A2.Mod.A

# Modelling the estimates:
LineData$eta <- X %*% fixef(model)
LineData$mu  <- exp(LineData$eta)

# Calcuating the standard error and 95% Confidence interval:
LineData$SE   <- sqrt(  diag(X %*%vcov(model) %*% t(X))  )
LineData$seup <- exp(LineData$eta + 1.96 * LineData$SE)
LineData$selo <- exp(LineData$eta - 1.96 * LineData$SE)

## Making the actual figure:
Fig <- ggplot()
Fig <- Fig + xlab("Year") + ylab("Abundance")
Fig <- Fig + geom_ribbon(data = ALineData, aes(x = Year, ymin = selo, ymax = seup), fill = 'grey', alpha = 0.8)
Fig <- Fig + geom_line(data = ALineData, aes(x = Year, y = mu), size = 1)
Fig <- Fig + geom_point(data = Data, aes(x = Year, y = Abundance), alpha = 0.5)
Fig <- Fig + theme(panel.grid.major = element_blank(), panel.grid.minor = element_blank(),
                   panel.background = element_blank(), axis.line = element_line(colour = "black"))

## Saving the figure:
A2.A.Fig <- Fig

########################################################

# Figure 2, combining the richness and abundance figures
# into one figure.

########################################################

# Combining A2.R.Fig and A2.A.Fig
grid.arrange(A2.R.Fig, A2.A.Fig, nrow = 2)
