# Supplementary material for: Butterfly declines in protected areas of Illinois: Assessing the influence of two decades of climate and landscape change
Source: PLoS One. 2021 Oct 13;16(10):e0257889. doi: 10.1371/journal.pone.0257889 (PMC8513915; doi:10.1371/journal.pone.0257889)
Supplement: S1 File — (ZIP) [file pone.0257889.s006.zip › Kucherov_et_al_2021/A03_GLMM_Functional_Groups_Butterfly_Richness_Abundance.R]

# Kucherov, N.B., E.S. Minor, P.P. Johnson, D.J. Taron, 
# & K.C. Matteson. 2021. Butterfly declines in protected
# areas of Illinois: Assessing the influence of two decades
# of climate and landscape change. 

########################################################

# Analysis 3, GLMM model construction and selection for 
# butterfly richness and abundance of different functional
# groups in protected areas of Illinois, USA from 1999 to 2018.

########################################################

# Loading libraries: 
library(readr)
library(dplyr)
library(ggplot2)
library(car)
library(lmerTest)
library(lme4)
library(MuMIn)
library(gridExtra)
source("Overdispersion_Function.R")

########################################################

# Custom function to plot model residuals: 
plot_residuals <- function(model) {
  PearsonResiduals <- residuals(model, type = 'pearson')
  FittedValues <- predict(model, type = 'link')
  DF <- data.frame(FittedValues, PearsonResiduals)
  ggplot(DF, aes(x = FittedValues, y = PearsonResiduals)) +
    geom_point() +
    geom_hline(yintercept = 0, linetype = 'longdash')
}

########################################################

# Loading in the data: 
Data <- read_csv("D02_Butterfly_Richness_Abundance_Functional_Groups.csv")

########################################################

# Resident Species, Richness

########################################################

# Filtering out the resident data:
ResData <- Data %>% filter(Group == 'Resident')

# Mean centering and scaling the predictor variables:
ResData <- ResData %>% ungroup() %>% mutate(Time = scale(Time),
                                            RAbund = round(AvgAbund),
                                            PerImperv = scale(PerImperv),
                                            PerCrop = scale(PerCrop),
                                            AvgPrecp = scale(AvgPrecp),
                                            MaxTemp = scale(MaxTemp))

# Model Selection:

# Global Model, Resident Species Richness: 
A3.Mod.R.Res.0 <- glmer(Rich ~ Time +
                          AvgPrecp +
                          MaxTemp +
                          PerImperv +
                          Time:AvgPrecp +
                          Time:MaxTemp +
                          Time:PerImperv +
                          (1|Year) +
                          (1|Site),
                        family = poisson(link = 'log'), 
                        data = ResData)

# Checking the model fit:
overdisp_fun(A3.Mod.R.Res.0) # looks good 

# Checking model residuals: 
plot_residuals(A3.Mod.R.Res.0)

# Checking out the summary of the global model: 
summary(A3.Mod.R.Res.0)

# AICc Score: 677.0795
AICc(Mod0)

# Model selection: 
A3.Mod.R.Res.1 <- glmer(Rich ~ Time +
                          AvgPrecp +
                          MaxTemp +
                          PerImperv +
                          Time:AvgPrecp +
                          Time:PerImperv +
                          (1|Year) +
                          (1|Site),
                        family = poisson(link = 'log'), 
                        data = ResData)

# Summary table: 
summary(A3.Mod.R.Res.1)

# AICc Score: 674.7681
AICc(A3.Mod.R.Res.1)

# Model selection: 
A3.Mod.R.Res.2 <- glmer(Rich ~ Time +
                          AvgPrecp +
                          MaxTemp +
                          PerImperv +
                          Time:PerImperv +
                          (1|Year) +
                          (1|Site),
                        family = poisson(link = 'log'), 
                        data = ResData)

# Summary table: 
summary(A3.Mod.R.Res.2)

## AICc Score: 672.5369
AICc(A3.Mod.R.Res.2)

# Model selection: 
A3.Mod.R.Res.3 <- glmer(Rich ~ Time +
                          MaxTemp +
                          PerImperv +
                          Time:PerImperv +
                          (1|Year) +
                          (1|Site),
                        family = poisson(link = 'log'), 
                        data = ResData)

# Summary table: 
summary(A3.Mod.R.Res.3)

# AICc Score: 670.6876
AICc(Mod3)

# Model selection: 
A3.Mod.R.Res.4 <- glmer(Rich ~ Time +
                          MaxTemp +
                          PerImperv +
                          (1|Year) +
                          (1|Site),
                        family = poisson(link = 'log'), 
                        data = ResData)

# Summary table: 
summary(A3.Mod.R.Res.4)

# AICc Score: 668.8997
AICc(Mod4)

# Model selection: 
A3.Mod.R.Res.5 <- glmer(Rich ~ Time +
                          PerImperv +
                          (1|Year) +
                          (1|Site),
                        family = poisson(link = 'log'), 
                        data = ResData)

# Summary table: 
summary(A3.Mod.R.Res.5)

# AICc Score: 668.389
AICc(Mod5)

# Minimum Adequate Model: 
A3.Mod.R.Res <- glmer(Rich ~ Time +
                        PerImperv +
                        (1|Year) +
                        (1|Site),
                      family = poisson(link = 'log'), 
                      data = ResData)


# Summary table: 
summary(A3.Mod.R.Res)

# Delta AICc: 7.634856
AICc(A3.Mod.R.Res.0) - AICc(A3.Mod.R.Res)

# AICc Score: 668.389
AICc(A3.Mod.R.Res)

# Pseudo R Squared Values: 
r.squaredGLMM(A3.Mod.R.Res)

########################################################

# Resident Species, Abundance

########################################################

# Model Selection:

# Global Model, Resident Species Abundance:
A3.Mod.A.Res.0 <- glmer(RAbund ~ Time +
                          AvgPrecp +
                          MaxTemp +
                          PerImperv +
                          Time:AvgPrecp +
                          Time:MaxTemp +
                          Time:PerImperv +
                          (1|Year) +
                          (1|Site),
                        family = poisson(link = 'log'), 
                        data = ResData)

# Checking the model fit:
overdisp_fun(A3.Mod.A.Res.0) # Overdispersed, try negative binomial

# Global Model, Resident Species Abundance:
A3.Mod.A.Res.0 <- glmer.nb(RAbund ~ Time +
                             AvgPrecp +
                             MaxTemp +
                             PerImperv +
                             Time:AvgPrecp +
                             Time:MaxTemp +
                             Time:PerImperv +
                             (1|Year) +
                             (1|Site), 
                           data = ResData)

# Checking the model fit:
overdisp_fun(A3.Mod.A.Res.0) # Looks better

# Checking model residuals: 
plot_residuals(A3.Mod.A.Res.0)

# Checking out the summary of the global model: 
summary(A3.Mod.A.Res.0)

# AICc Score: 1157.585
AICc(A3.Mod.A.Res.0)

# Model selection:
A3.Mod.A.Res.1 <- glmer.nb(RAbund ~ Time +
                             AvgPrecp +
                             MaxTemp +
                             PerImperv +
                             Time:AvgPrecp +
                             Time:PerImperv +
                             (1|Year) +
                             (1|Site), 
                           data = ResData)

# Summary table: 
summary(A3.Mod.A.Res.1)

# AICc Score: 1155.436
AICc(A3.Mod.A.Res.1)

# Model selection:
A3.Mod.A.Res.2 <- glmer.nb(RAbund ~ Time +
                             AvgPrecp +
                             PerImperv +
                             Time:AvgPrecp +
                             Time:PerImperv +
                             (1|Year) +
                             (1|Site), 
                           data = ResData)

# Summary table: 
summary(A3.Mod.A.Res.2)

# AICc Score: 1153.35
AICc(A3.Mod.A.Res.2)

# Model selection:
A3.Mod.A.Res.3 <- glmer.nb(RAbund ~ Time +
                             AvgPrecp +
                             PerImperv +
                             Time:AvgPrecp +
                             (1|Year) +
                             (1|Site), 
                           data = ResData)

# Summary table: 
summary(A3.Mod.A.Res.3)

# AICc Score: 1152.157
AICc(A3.Mod.A.Res.3)

# Model selection:
A3.Mod.A.Res.4 <- glmer.nb(RAbund ~ Time +
                             AvgPrecp +
                             Time:AvgPrecp +
                             (1|Year) +
                             (1|Site), 
                           data = ResData)

# Summary table: 
summary(A3.Mod.A.Res.4)

# AICc Score: 1150.653
AICc(A3.Mod.A.Res.4)

# Minimum Adequate Model: 
A3.Mod.A.Res <- glmer.nb(RAbund ~ Time +
                           AvgPrecp +
                           Time:AvgPrecp +
                           (1|Year) +
                           (1|Site), 
                         data = ResData)

# Summary table: 
summary(A3.Mod.A.Res)

# Delta AICc: 7.634856
AICc(A3.Mod.A.Res.0) - AICc(A3.Mod.A.Res)

# AICc Score: 1150.653
AICc(A3.Mod.A.Res)

# Pseudo R Squared Values: 
r.squaredGLMM(A3.Mod.A.Res)

########################################################

# Non-Resident Species, Richness

########################################################

# Filtering out the resident data:
NResData <- Data %>% filter(Group == 'Non-resident')

# Mean centering and scaling the predictor variables: 
NResData <- NResData %>% ungroup() %>% mutate(Time = scale(Time),
                                              RAbund = round(AvgAbund),
                                              PerImperv = scale(PerImperv),
                                              PerCrop = scale(PerCrop),
                                              AvgPrecp = scale(AvgPrecp),
                                              MaxTemp = scale(MaxTemp))

# Model Selection:

# Global Model, Non-resident Species Richness: 
A3.Mod.R.NRes.0 <- glmer(Rich ~ Time +
                           AvgPrecp +
                           MaxTemp +
                           PerImperv +
                           Time:AvgPrecp +
                           Time:MaxTemp +
                           Time:PerImperv +
                           (1|Year) +
                           (1|Site),
                         family = poisson(link = 'log'), 
                         data = NResData)

# Checking the model fit:
overdisp_fun(A3.Mod.R.NRes.0) # looks okay

# Checking model residuals: 
plot_residuals(A3.Mod.R.NRes.0)

# Checking out the summary: 
summary(A3.Mod.R.NRes.0)

# AICc Score: 441.7698
AICc(A3.Mod.R.NRes.0)

# Model Selection:
A3.Mod.R.NRes.1 <- glmer(Rich ~ Time +
                           AvgPrecp +
                           MaxTemp +
                           PerImperv +
                           Time:AvgPrecp +
                           Time:MaxTemp +
                           (1|Year) +
                           (1|Site),
                         family = poisson(link = 'log'), 
                         data = NResData)

# Checking out the summary: 
summary(A3.Mod.R.NRes.1)

# AICc Score: 439.396
AICc(A3.Mod.R.NRes.1)

# Model Selection:
A3.Mod.R.NRes.2 <- glmer(Rich ~ Time +
                           AvgPrecp +
                           MaxTemp +
                           PerImperv +
                           Time:AvgPrecp +
                           (1|Year) +
                           (1|Site),
                         family = poisson(link = 'log'), 
                         data = NResData)

# Checking out the summary: 
summary(A3.Mod.R.NRes.2)

# AICc Score: 437.1073
AICc(A3.Mod.R.NRes.2)

# Model Selection:
A3.Mod.R.NRes.3 <- glmer(Rich ~ Time +
                           AvgPrecp +
                           MaxTemp +
                           PerImperv +
                           (1|Year) +
                           (1|Site),
                         family = poisson(link = 'log'), 
                         data = NResData)

# Checking out the summary: 
summary(A3.Mod.R.NRes.3)

# AICc Score: 434.8629
AICc(A3.Mod.R.NRes.3)

# Model Selection:
A3.Mod.R.NRes.4 <- glmer(Rich ~ Time +
                           MaxTemp +
                           PerImperv +
                           (1|Year) +
                           (1|Site),
                         family = poisson(link = 'log'), 
                         data = NResData)

# Checking out the summary: 
summary(A3.Mod.R.NRes.4)

# AICc Score: 432.8417
AICc(A3.Mod.R.NRes.4)

# Model Selection:
A3.Mod.R.NRes.5 <- glmer(Rich ~
                           MaxTemp +
                           PerImperv +
                           (1|Year) +
                           (1|Site),
                         family = poisson(link = 'log'), 
                         data = NResData)

# Checking out the summary: 
summary(A3.Mod.R.NRes.5)

# AICc Score: 432.3061
AICc(A3.Mod.R.NRes.5)

# Minimum Adequate Model: 
A3.Mod.R.NRes <- glmer(Rich ~
                         MaxTemp +
                         PerImperv +
                         (1|Year) +
                         (1|Site),
                       family = poisson(link = 'log'), 
                       data = NResData)

# Summary table: 
summary(A3.Mod.R.NRes)

# Delta AICc: 7.634856
AICc(A3.Mod.R.NRes.0) - AICc(A3.Mod.R.NRes)

# AICc Score: 432.3061
AICc(A3.Mod.R.NRes)

# Pseudo R Squared Values: 
r.squaredGLMM(A3.Mod.R.NRes)

########################################################

# Non-Resident Species, Abundance

########################################################

# Model Selection:

# Global Model, Resident Species Richness: 
A3.Mod.A.NRes.0 <- glmer(RAbund ~ Time +
                           AvgPrecp +
                           MaxTemp +
                           PerImperv +
                           Time:AvgPrecp +
                           Time:MaxTemp +
                           Time:PerImperv +
                           (1|Year) +
                           (1|Site),
                         family = poisson(link = 'log'), 
                         data = NResData)

# Checking the model fit:
overdisp_fun(A3.Mod.A.NRes.0) # looks good

# Checking model residuals: 
plot_residuals(A3.Mod.A.NRes.0)

# Checking out the summary: 
summary(A3.Mod.A.NRes.0)

# AICc Score: 588.6223
AICc(A3.Mod.A.NRes.0)

# Model Selection:
A3.Mod.A.NRes.1 <- glmer(RAbund ~ Time +
                           AvgPrecp +
                           MaxTemp +
                           PerImperv +
                           Time:MaxTemp +
                           Time:PerImperv +
                           (1|Year) +
                           (1|Site),
                         family = poisson(link = 'log'), 
                         data = NResData)

# Checking out the summary: 
summary(A3.Mod.A.NRes.1)

# AICc Score: 586.244
AICc(A3.Mod.A.NRes.1)

# Model Selection:
A3.Mod.A.NRes.2 <- glmer(RAbund ~ Time +
                            AvgPrecp +
                            MaxTemp +
                            PerImperv +
                            Time:MaxTemp +
                            (1|Year) +
                            (1|Site),
                          family = poisson(link = 'log'), 
                          data = NResData)

# Checking out the summary: 
summary(A3.Mod.A.NRes.2)

# AICc Score: 585.3057
AICc(A3.Mod.A.NRes.2)

# Model Selection:
A3.Mod.A.NRes.3 <- glmer(RAbund ~ Time +
                           AvgPrecp +
                           MaxTemp +
                           Time:MaxTemp +
                           (1|Year) +
                           (1|Site),
                         family = poisson(link = 'log'), 
                         data = NResData)

# Checking out the summary: 
summary(A3.Mod.A.NRes.3)

# AICc Score: 583.2618
AICc(A3.Mod.A.NRes.3)

# Model Selection:
A3.Mod.A.NRes.4 <- glmer(RAbund ~ Time +
                           AvgPrecp +
                           MaxTemp +
                           (1|Year) +
                           (1|Site),
                         family = poisson(link = 'log'), 
                         data = NResData)

# Checking out the summary: 
summary(A3.Mod.A.NRes.4)

# AICc Score: 583.0626
AICc(A3.Mod.A.NRes.4)

# Model Selection:
A3.Mod.A.NRes.5 <- glmer(RAbund ~
                           AvgPrecp +
                           MaxTemp +
                           (1|Year) +
                           (1|Site),
                         family = poisson(link = 'log'), 
                         data = NResData)

# Checking out the summary: 
summary(A3.Mod.A.NRes.5)

# AICc Score: 581.3115
AICc(A3.Mod.A.NRes.5)

# Model Selection:
A3.Mod.A.NRes.6 <- glmer(RAbund ~
                           AvgPrecp +
                           (1|Year) +
                           (1|Site),
                         family = poisson(link = 'log'), 
                         data = NResData)

# Checking out the summary: 
summary(A3.Mod.A.NRes.6)

# AICc Score: 580.5458
AICc(A3.Mod.A.NRes.6)

# Minimum Adequate Model: 
A3.Mod.A.NRes <- glmer(RAbund ~
                         AvgPrecp +
                         (1|Year) +
                         (1|Site),
                       family = poisson(link = 'log'), 
                       data = NResData)

# Summary table: 
summary(A3.Mod.A.NRes)

# Delta AICc: 7.634856
AICc(A3.Mod.A.NRes.0) - AICc(A3.Mod.A.NRes)

# AICc Score: 580.5458
AICc(A3.Mod.A.NRes)

# Pseudo R Squared Values: 
r.squaredGLMM(A3.Mod.A.NRes)

########################################################

# Specialist Species, Richness

########################################################

# Filter out the needed data:
SpecData <- Data %>% filter(Group == 'Specialist')

# Mean centering and scaling the predictor variables: 
SpecData <- SpecData %>% ungroup() %>% mutate(Time = scale(Time),
                                              RAbund = round(AvgAbund),
                                              PerImperv = scale(PerImperv),
                                              PerCrop = scale(PerCrop),
                                              AvgPrecp = scale(AvgPrecp),
                                              MaxTemp = scale(MaxTemp))

# Model Selection:

# Global Model, Specialist Species Richness: 
A3.Mod.R.Spec.0 <- glmer(Rich ~ Time +
                           AvgPrecp +
                           MaxTemp +
                           PerImperv +
                           Time:AvgPrecp +
                           Time:MaxTemp +
                           Time:PerImperv +
                           (1|Year) +
                           (1|Site),
                         family = poisson(link = 'log'), 
                         data = SpecData)

# Checking the model fit:
overdisp_fun(A3.Mod.R.Spec.0) # looks okay

# Checking model residuals: 
plot_residuals(A3.Mod.R.Spec.0)

# Checking out the summary: 
summary(A3.Mod.R.Spec.0)

# AICc Score: 657.5022
AICc(A3.Mod.R.Spec.0)

# Model Selection:
A3.Mod.R.Spec.1 <- glmer(Rich ~ Time +
                           AvgPrecp +
                           MaxTemp +
                           PerImperv +
                           Time:AvgPrecp +
                           Time:MaxTemp +
                           (1|Year) +
                           (1|Site),
                         family = poisson(link = 'log'), 
                         data = SpecData)

# Checking out the summary: 
summary(A3.Mod.R.Spec.1)

# AICc Score: 655.2369
AICc(A3.Mod.R.Spec.1)

# Model Selection:
A3.Mod.R.Spec.2 <- glmer(Rich ~ Time +
                           AvgPrecp +
                           MaxTemp +
                           PerImperv +
                           Time:MaxTemp +
                           (1|Year) +
                           (1|Site),
                         family = poisson(link = 'log'), 
                         data = SpecData)

# Checking out the summary: 
summary(A3.Mod.R.Spec.2)

# AICc Score: 653.2293
AICc(A3.Mod.R.Spec.2)

# Model Selection:
A3.Mod.R.Spec.3 <- glmer(Rich ~ Time +
                           AvgPrecp +
                           MaxTemp +
                           PerImperv +
                           (1|Year) +
                           (1|Site),
                         family = poisson(link = 'log'), 
                         data = SpecData)

# Checking out the summary: 
summary(A3.Mod.R.Spec.3)

# AICc Score: 651.5375
AICc(A3.Mod.R.Spec.3)

# Model Selection:
A3.Mod.R.Spec.4 <- glmer(Rich ~ Time +
                           MaxTemp +
                           PerImperv +
                           (1|Year) +
                           (1|Site),
                         family = poisson(link = 'log'), 
                         data = SpecData)

# Checking out the summary: 
summary(A3.Mod.R.Spec.4)

# AICc Score: 650.3474
AICc(A3.Mod.R.Spec.4)

# Minimum Adequate Model: 
A3.Mod.R.Spec <- glmer(Rich ~ Time +
                         MaxTemp +
                         PerImperv +
                         (1|Year) +
                         (1|Site),
                       family = poisson(link = 'log'), 
                       data = SpecData)

# Summary table: 
summary(A3.Mod.R.Spec)

# Delta AICc: 7.154844
AICc(A3.Mod.R.Spec.0) - AICc(A3.Mod.R.Spec)

# AICc Score: 650.3474
AICc(A3.Mod.R.Spec)

# Pseudo R Squared Values: 
r.squaredGLMM(A3.Mod.R.Spec)

########################################################

# Specialist Species, Abundance

########################################################

# Model Selection:

# Global Model, Specialist Species Abundance: 
A3.Mod.A.Spec.0 <- glmer(RAbund ~ Time +
                           AvgPrecp +
                           MaxTemp +
                           PerImperv +
                           Time:AvgPrecp +
                           Time:MaxTemp +
                           Time:PerImperv +
                           (1|Year) +
                           (1|Site),
                         family = poisson(link = 'log'), 
                         data = SpecData)

# Checking the model fit:
overdisp_fun(A3.Mod.A.Spec.0) # Overdispersed

# Global Model, Specialist Species Abundance: 
A3.Mod.A.Spec.0 <- glmer.nb(RAbund ~ Time +
                              AvgPrecp +
                              MaxTemp +
                              PerImperv +
                              Time:AvgPrecp +
                              Time:MaxTemp +
                              Time:PerImperv +
                              (1|Year) +
                              (1|Site),
                            data = SpecData)

# Checking the model fit:
overdisp_fun(A3.Mod.A.Spec.0) # Looks better

# Checking model residuals: 
plot_residuals(A3.Mod.A.Spec.0)

# Checking out the summary: 
summary(A3.Mod.A.Spec.0)

# AICc Score: 1043.643
AICc(A3.Mod.A.Spec.0)

# Model selection: 
A3.Mod.A.Spec.1 <- glmer.nb(RAbund ~ Time +
                              AvgPrecp +
                              MaxTemp +
                              PerImperv +
                              Time:AvgPrecp +
                              Time:PerImperv +
                              (1|Year) +
                              (1|Site),
                            data = SpecData)

# Checking out the summary: 
summary(A3.Mod.A.Spec.1)

# AICc Score: 1041.769
AICc(A3.Mod.A.Spec.1)

# Model selection: 
A3.Mod.A.Spec.2 <- glmer.nb(RAbund ~ Time +
                              AvgPrecp +
                              PerImperv +
                              Time:AvgPrecp +
                              Time:PerImperv +
                              (1|Year) +
                              (1|Site),
                            data = SpecData)

# Checking out the summary: 
summary(A3.Mod.A.Spec.2)

# AICc Score: 1039.645
AICc(A3.Mod.A.Spec.2)

# Model selection: 
A3.Mod.A.Spec.3 <- glmer.nb(RAbund ~ Time +
                              AvgPrecp +
                              PerImperv +
                              Time:AvgPrecp +
                              (1|Year) +
                              (1|Site),
                            data = SpecData)

# Checking out the summary: 
summary(A3.Mod.A.Spec.3)

# AICc Score: 1039.528
AICc(A3.Mod.A.Spec.3)

# Model selection: 
A3.Mod.A.Spec.4 <- glmer.nb(RAbund ~ Time +
                              AvgPrecp +
                              Time:AvgPrecp +
                              (1|Year) +
                              (1|Site),
                            data = SpecData)

# Checking out the summary: 
summary(A3.Mod.A.Spec.4)

# AICc Score: 1038.716
AICc(A3.Mod.A.Spec.4)

# Minimum Adequate Model: 
A3.Mod.A.Spec <- glmer.nb(RAbund ~ Time +
                            AvgPrecp +
                            Time:AvgPrecp +
                            (1|Year) +
                            (1|Site),
                          data = SpecData)

# Summary table: 
summary(A3.Mod.A.Spec)

# Delta AICc: 4.926608
AICc(A3.Mod.A.Spec.0) - AICc(A3.Mod.A.Spec)

# AICc Score: 1038.716
AICc(A3.Mod.A.Spec)

# Pseudo R Squared Values: 
r.squaredGLMM(A3.Mod.A.Spec)

########################################################

# Generalist Species, Richness

########################################################

# Filter out the needed data:
GenData <- Data %>% filter(Group == 'Generalist')

# Mean centering and scaling the predictor variables: 
GenData <- GenData %>% ungroup() %>% mutate(Time = scale(Time),
                                            RAbund = round(AvgAbund),
                                            PerImperv = scale(PerImperv),
                                            PerCrop = scale(PerCrop),
                                            AvgPrecp = scale(AvgPrecp),
                                            MaxTemp = scale(MaxTemp))

# Model Selection:

# Global Model, Generalist Species Richness:
A3.Mod.R.Gen.0 <- glmer(Rich ~ Time +
                          AvgPrecp +
                          MaxTemp +
                          PerImperv +
                          Time:AvgPrecp +
                          Time:MaxTemp +
                          Time:PerImperv +
                          (1|Year) +
                          (1|Site),
                        family = poisson(link = 'log'), 
                        data = GenData)

# Checking the model fit:
overdisp_fun(A3.Mod.R.Gen.0) # looks okay

# Checking model residuals: 
plot_residuals(A3.Mod.R.Gen.0)

# Checking out the summary: 
summary(A3.Mod.R.Gen.0)

# AICc Score: 539.8279
AICc(A3.Mod.R.Gen.0)

# Model selection:
A3.Mod.R.Gen.1 <- glmer(Rich ~ Time +
                          AvgPrecp +
                          MaxTemp +
                          PerImperv +
                          Time:AvgPrecp +
                          Time:PerImperv +
                          (1|Year) +
                          (1|Site),
                        family = poisson(link = 'log'), 
                        data = GenData)

# Checking out the summary: 
summary(A3.Mod.R.Gen.1)

# AICc Score: 537.4606
AICc(A3.Mod.R.Gen.1)

# Model selection:
A3.Mod.R.Gen.2 <- glmer(Rich ~ Time +
                          AvgPrecp +
                          MaxTemp +
                          PerImperv +
                          Time:PerImperv +
                          (1|Year) +
                          (1|Site),
                        family = poisson(link = 'log'), 
                        data = GenData)

# Checking out the summary: 
summary(A3.Mod.R.Gen.2)

# AICc Score: 535.6145
AICc(A3.Mod.R.Gen.2)

# Model selection:
A3.Mod.R.Gen.3 <- glmer(Rich ~ Time +
                          MaxTemp +
                          PerImperv +
                          Time:PerImperv +
                          (1|Year) +
                          (1|Site),
                        family = poisson(link = 'log'), 
                        data = GenData)

# Checking out the summary: 
summary(A3.Mod.R.Gen.3)

# AICc Score: 533.339
AICc(A3.Mod.R.Gen.3)

# Model selection:
A3.Mod.R.Gen.4 <- glmer(Rich ~ Time +
                          MaxTemp +
                          PerImperv +
                          (1|Year) +
                          (1|Site),
                        family = poisson(link = 'log'), 
                        data = GenData)

# Checking out the summary: 
summary(A3.Mod.R.Gen.4)

# AICc Score: 531.2024
AICc(A3.Mod.R.Gen.4)

# Model selection:
A3.Mod.R.Gen.5 <- glmer(Rich ~ Time +
                          PerImperv +
                          (1|Year) +
                          (1|Site),
                        family = poisson(link = 'log'), 
                        data = GenData)

# Checking out the summary: 
summary(A3.Mod.R.Gen.5)

# AICc Score: 529.498
AICc(A3.Mod.R.Gen.5)

# Model selection:
A3.Mod.R.Gen.6 <- glmer(Rich ~ Time +
                          (1|Year) +
                          (1|Site),
                        family = poisson(link = 'log'), 
                        data = GenData)

# Checking out the summary: 
summary(A3.Mod.R.Gen.6)

# AICc Score: 528.8954
AICc(A3.Mod.R.Gen.6)

# Model selection:
A3.Mod.R.Gen.7 <- glmer(Rich ~
                          (1|Year) +
                          (1|Site),
                        family = poisson(link = 'log'), 
                        data = GenData)

# Checking out the summary: 
summary(A3.Mod.R.Gen.7)

# AICc Score: 530.2375
AICc(A3.Mod.R.Gen.7)

# Minimum Adequate Model: 
A3.Mod.R.Gen <- glmer(Rich ~ Time +
                        (1|Year) +
                        (1|Site),
                      family = poisson(link = 'log'), 
                      data = GenData)

# Summary table: 
summary(A3.Mod.R.Gen)

# Delta AICc: 10.93246
AICc(A3.Mod.R.Gen.0) - AICc(A3.Mod.R.Gen)

# AICc Score: 528.8954
AICc(A3.Mod.R.Gen)

# Pseudo R Squared Values: 
r.squaredGLMM(A3.Mod.R.Gen)

########################################################

# Generalist Species, Abundance

########################################################

# Model Selection:

# Global Model, Generalist Species Richness:
A3.Mod.A.Gen.0 <- glmer(RAbund ~ Time +
                          AvgPrecp +
                          MaxTemp +
                          PerImperv +
                          Time:AvgPrecp +
                          Time:MaxTemp +
                          Time:PerImperv +
                          (1|Year) +
                          (1|Site),
                        family = poisson(link = 'log'), 
                        data = GenData)

# Checking the model fit:
overdisp_fun(A3.Mod.A.Gen.0) # Overdispersed, using negative binomial

# Global Model, Generalist Species Richness:
A3.Mod.A.Gen.0 <- glmer.nb(RAbund ~ Time +
                             AvgPrecp +
                             MaxTemp +
                             PerImperv +
                             Time:AvgPrecp +
                             Time:MaxTemp +
                             Time:PerImperv +
                             (1|Year) +
                             (1|Site),
                           data = GenData)

# Checking the model fit:
overdisp_fun(A3.Mod.A.Gen.0) # Looks better

# Checking model residuals: 
plot_residuals(A3.Mod.A.Gen.0)

# Checking out the summary: 
summary(A3.Mod.A.Gen.0)

# AICc Score: 996.8791
AICc(A3.Mod.A.Gen.0)

# Model selection: 
A3.Mod.A.Gen.1 <- glmer.nb(RAbund ~ Time +
                             AvgPrecp +
                             MaxTemp +
                             PerImperv +
                             Time:MaxTemp +
                             Time:PerImperv +
                             (1|Year) +
                             (1|Site),
                           data = GenData)

# Checking out the summary: 
summary(A3.Mod.A.Gen.1)

# AICc score: 996.2217
AICc(A3.Mod.A.Gen.1)

# Model selection: 
A3.Mod.A.Gen.2 <- glmer.nb(RAbund ~ Time +
                             AvgPrecp +
                             MaxTemp +
                             PerImperv +
                             Time:PerImperv +
                             (1|Year) +
                             (1|Site),
                           data = GenData)

# Checking out the summary: 
summary(A3.Mod.A.Gen.2)

# AICc score: 993.9019
AICc(A3.Mod.A.Gen.2)

# Model selection: 
A3.Mod.A.Gen.3 <- glmer.nb(RAbund ~ Time +
                             MaxTemp +
                             PerImperv +
                             Time:PerImperv +
                             (1|Year) +
                             (1|Site),
                           data = GenData)

# Checking out the summary: 
summary(A3.Mod.A.Gen.3)

# AICc score: 991.6559
AICc(A3.Mod.A.Gen.3)

# Model selection: 
A3.Mod.A.Gen.4 <- glmer.nb(RAbund ~ Time +
                             MaxTemp +
                             PerImperv +
                             (1|Year) +
                             (1|Site),
                           data = GenData)

# Checking out the summary: 
summary(A3.Mod.A.Gen.4)

# AICc score: 989.5746
AICc(A3.Mod.A.Gen.4)

# Model selection: 
A3.Mod.A.Gen.5 <- glmer.nb(RAbund ~ Time +
                             MaxTemp +
                             (1|Year) +
                             (1|Site),
                           data = GenData)

# Checking out the summary: 
summary(A3.Mod.A.Gen.5)

# AICc score: 987.8
AICc(A3.Mod.A.Gen.5)

# Model selection: 
A3.Mod.A.Gen.6 <- glmer.nb(RAbund ~ Time +
                             (1|Year) +
                             (1|Site),
                           data = GenData)

# Checking out the summary: 
summary(A3.Mod.A.Gen.6)

# AICc score: 986.4178
AICc(A3.Mod.A.Gen.6)

# Minimum Adequate Model: 
A3.Mod.A.Gen <- glmer.nb(RAbund ~ Time +
                           (1|Year) +
                           (1|Site),
                         data = GenData)

# Summary table: 
summary(A3.Mod.A.Gen)

# Delta AICc: 10.46134
AICc(A3.Mod.A.Gen.0) - AICc(A3.Mod.A.Gen)

# AICc Score: 986.4178
AICc(A3.Mod.A.Gen)

# Pseudo R Squared Values: 
r.squaredGLMM(A3.Mod.A.Gen)

########################################################

# Univoltine Species, Richness

########################################################

# Filter out the needed data:
UniData <- FunctionalData %>% filter(Group == 'Univoltine')

# Mean centering and scaling the predictor variables: 
UniData <- UniData %>% ungroup() %>% mutate(Time = scale(Time),
                                            RAbund = round(AvgAbund),
                                            PerImperv = scale(PerImperv),
                                            PerCrop = scale(PerCrop),
                                            AvgPrecp = scale(AvgPrecp),
                                            MaxTemp = scale(MaxTemp))

# Model Selection:

# Global Model, Univoltine Species Richness:
A3.Mod.R.Uni.0 <- glmer(Rich ~ Time +
                          AvgPrecp +
                          MaxTemp +
                          PerImperv +
                          Time:AvgPrecp +
                          Time:MaxTemp +
                          Time:PerImperv +
                          (1|Year) +
                          (1|Site),
                        family = poisson(link = 'log'), 
                        data = UniData)

# Checking the model fit:
overdisp_fun(A3.Mod.R.Uni.0) # Looks okay

# Checking model residuals: 
plot_residuals(A3.Mod.R.Uni.0)

# Checking out the summary: 
summary(A3.Mod.R.Uni.0)

# AICc Score: 497.2923
AICc(A3.Mod.R.Uni.0)

# Model Selection:
A3.Mod.R.Uni.1 <- glmer(Rich ~ Time +
                          AvgPrecp +
                          MaxTemp +
                          PerImperv +
                          Time:MaxTemp +
                          Time:PerImperv +
                          (1|Year) +
                          (1|Site),
                        family = poisson(link = 'log'), 
                        data = UniData)

# Checking out the summary: 
summary(A3.Mod.R.Uni.1)

# AICc Score: 495.3835
AICc(A3.Mod.R.Uni.1)

# Model Selection:
A3.Mod.R.Uni.2 <- glmer(Rich ~ Time +
                          MaxTemp +
                          PerImperv +
                          Time:MaxTemp +
                          Time:PerImperv +
                          (1|Year) +
                          (1|Site),
                        family = poisson(link = 'log'), 
                        data = UniData)

# Checking out the summary: 
summary(A3.Mod.R.Uni.2)

# AICc Score: 493.1719
AICc(A3.Mod.R.Uni.2)

# Model Selection:
A3.Mod.R.Uni.3 <- glmer(Rich ~ Time +
                          MaxTemp +
                          PerImperv +
                          Time:PerImperv +
                          (1|Year) +
                          (1|Site),
                        family = poisson(link = 'log'), 
                        data = UniData)

# Checking out the summary: 
summary(A3.Mod.R.Uni.3)

# AICc Score: 491.2456
AICc(A3.Mod.R.Uni.3)

# Model Selection:
A3.Mod.R.Uni.4 <- glmer(Rich ~ Time +
                          PerImperv +
                          Time:PerImperv +
                          (1|Year) +
                          (1|Site),
                        family = poisson(link = 'log'), 
                        data = UniData)

# Checking out the summary: 
summary(A3.Mod.R.Uni.4)

# AICc Score: 489.1211
AICc(A3.Mod.R.Uni.4)

# Model Selection:
A3.Mod.R.Uni.5 <- glmer(Rich ~ Time +
                          PerImperv +
                          (1|Year) +
                          (1|Site),
                        family = poisson(link = 'log'), 
                        data = UniData)

# Checking out the summary: 
summary(A3.Mod.R.Uni.5)

# AICc Score: 487.8392
AICc(A3.Mod.R.Uni.5)

# Minimum Adequate Model: 
A3.Mod.R.Uni <- glmer(Rich ~ Time +
                        PerImperv +
                        (1|Year) +
                        (1|Site),
                      family = poisson(link = 'log'), 
                      data = UniData)

# Summary table: 
summary(A3.Mod.R.Uni)

# Delta AICc: 9.453176
AICc(A3.Mod.R.Uni.0) - AICc(A3.Mod.R.Uni)

# AICc Score: 487.8392
AICc(A3.Mod.R.Uni)

# Pseudo R Squared Values: 
r.squaredGLMM(A3.Mod.R.Uni)

########################################################

# Univoltine Species, Abundance

########################################################

# Model Selection:

# Global Model, Univoltine Species Abundance:
A3.Mod.A.Uni.0 <-  glmer(RAbund ~ Time +
                           AvgPrecp +
                           MaxTemp +
                           PerImperv +
                           Time:AvgPrecp +
                           Time:MaxTemp +
                           Time:PerImperv +
                           (1|Year) +
                           (1|Site),
                         family = poisson(link = 'log'), 
                         data = UniData)

# Checking the model fit:
overdisp_fun(A3.Mod.A.Uni.0) # Overdisperse, trying negative binomial

# Global Model, Univoltine Species Abundance:
A3.Mod.A.Uni.0 <- glmer.nb(RAbund ~ Time +
                             AvgPrecp +
                             MaxTemp +
                             PerImperv +
                             Time:AvgPrecp +
                             Time:MaxTemp +
                             Time:PerImperv +
                             (1|Year) +
                             (1|Site),
                           data = UniData)

# Checking the model fit:
overdisp_fun(A3.Mod.A.Uni.0) # Looks better

# Checking model residuals: 
plot_residuals(A3.Mod.A.Uni.0)

# Checking out the summary: 
summary(A3.Mod.A.Uni.0)

# AICc Score: 849.2234
AICc(A3.Mod.A.Uni.0)

# Minimum Adequate Model: 
A3.Mod.A.Uni <- glmer.nb(RAbund ~ Time +
                           AvgPrecp +
                           MaxTemp +
                           PerImperv +
                           Time:AvgPrecp +
                           Time:MaxTemp +
                           Time:PerImperv +
                           (1|Year) +
                           (1|Site),
                         data = UniData)

# Summary table: 
summary(A3.Mod.A.Uni)

# Delta AICc: 0.00
AICc(A3.Mod.A.Uni.0) - AICc(A3.Mod.A.Uni)

# AICc Score: 849.2234
AICc(A3.Mod.A.Uni)

# Pseudo R Squared Values: 
r.squaredGLMM(A3.Mod.A.Uni)

########################################################

# Bi/Multivoltine Species, Richness

########################################################

# Filter out the needed data:
MultiData <- Data %>% filter(Group == 'Multivoltine')


# Mean centering and scaling the predictor variables: 
MultiData <- MultiData %>% ungroup() %>% mutate(Time = scale(Time),
                                                RAbund = round(AvgAbund),
                                                PerImperv = scale(PerImperv),
                                                PerCrop = scale(PerCrop),
                                                AvgPrecp = scale(AvgPrecp),
                                                MaxTemp = scale(MaxTemp))

# Model Selection:

# Global Model, Bi/Multivoltine Species Richness:
A3.Mod.R.BiM.0 <- glmer(Rich ~ Time +
                          AvgPrecp +
                          MaxTemp +
                          PerImperv +
                          Time:AvgPrecp +
                          Time:MaxTemp +
                          Time:PerImperv +
                          (1|Year) +
                          (1|Site),
                        family = poisson(link = 'log'), 
                        data = MultiData)

# Checking the model fit:
overdisp_fun(A3.Mod.R.BiM.0) 

# Checking model residuals: 
plot_residuals(A3.Mod.R.BiM.0)

# Checking out the summary: 
summary(A3.Mod.R.BiM.0)

# AICc Score: 670.9565
AICc(A3.Mod.R.BiM.0)

# Model Selection:
A3.Mod.R.BiM.1 <- glmer(Rich ~ Time +
                          AvgPrecp +
                          MaxTemp +
                          PerImperv +
                          Time:MaxTemp +
                          Time:PerImperv +
                          (1|Year) +
                          (1|Site),
                        family = poisson(link = 'log'), 
                        data = MultiData)

# Checking out the summary: 
summary(A3.Mod.R.BiM.1)

# AICc Score: 668.6529
AICc(A3.Mod.R.BiM.1)

# Model Selection:
A3.Mod.R.BiM.2 <-  glmer(Rich ~ Time +
                           AvgPrecp +
                           MaxTemp +
                           PerImperv +
                           Time:MaxTemp +
                           (1|Year) +
                           (1|Site),
                         family = poisson(link = 'log'), 
                         data = MultiData)

# Checking out the summary: 
summary(A3.Mod.R.BiM.2)

# AICc Score: 666.3734
AICc(A3.Mod.R.BiM.2)

# Model Selection:
A3.Mod.R.BiM.3 <-  glmer(Rich ~ Time +
                           MaxTemp +
                           PerImperv +
                           Time:MaxTemp +
                           (1|Year) +
                           (1|Site),
                         family = poisson(link = 'log'), 
                         data = MultiData)

# Checking out the summary: 
summary(A3.Mod.R.BiM.3)

# AICc Score: 664.7038
AICc(A3.Mod.R.BiM.3)

# Model Selection:
A3.Mod.R.BiM.4 <- glmer(Rich ~ Time +
                          MaxTemp +
                          PerImperv +
                          (1|Year) +
                          (1|Site),
                        family = poisson(link = 'log'), 
                        data = MultiData)

# Checking out the summary: 
summary(A3.Mod.R.BiM.4)

# AICc Score: 662.9487
AICc(A3.Mod.R.BiM.4)

# Minimum Adequate Model: 
A3.Mod.R.BiM <- glmer(Rich ~ Time +
                        MaxTemp +
                        PerImperv +
                        (1|Year) +
                        (1|Site),
                      family = poisson(link = 'log'), 
                      data = MultiData)

# Summary table: 
summary(A3.Mod.R.BiM)

# Delta AICc: 8.007855
AICc(A3.Mod.R.BiM.0) - AICc(A3.Mod.R.BiM)

# AICc Score: 662.9487
AICc(A3.Mod.R.BiM)

# Pseudo R Squared Values: 
r.squaredGLMM(A3.Mod.R.BiM)

########################################################

## Bi/Multivoltine Species, Abundance

########################################################

# Model Selection:

# Global Model, Bi/Multivoltine Species Abundance:
A3.Mod.A.BiM.0 <- glmer(RAbund ~ Time +
                          AvgPrecp +
                          MaxTemp +
                          PerImperv +
                          Time:AvgPrecp +
                          Time:MaxTemp +
                          Time:PerImperv +
                          (1|Year) +
                          (1|Site),
                        family = poisson(link = 'log'), 
                        data = MultiData)

# Checking the model fit:
overdisp_fun(A3.Mod.A.BiM.0) # overdispersed, will use negative binomial

# Global Model, Bi/Multivoltine Species Abundance:
A3.Mod.A.BiM.0 <- glmer.nb(RAbund ~ Time +
                             AvgPrecp +
                             MaxTemp +
                             PerImperv +
                             Time:AvgPrecp +
                             Time:MaxTemp +
                             Time:PerImperv +
                             (1|Year) +
                             (1|Site), 
                           data = MultiData)

# Checking the model fit:
overdisp_fun(A3.Mod.A.BiM.0) # better

# Checking model residuals: 
plot_residuals(A3.Mod.A.BiM.0)

# Checking out the summary: 
summary(A3.Mod.A.BiM.0)

# AICc Score: 1102.469
AICc(A3.Mod.A.BiM.0)

# Model selection:
A3.Mod.A.BiM.1 <- glmer.nb(RAbund ~ Time +
                             AvgPrecp +
                             MaxTemp +
                             PerImperv +
                             Time:MaxTemp +
                             Time:PerImperv +
                             (1|Year) +
                             (1|Site), 
                           data = MultiData)

# Checking out the summary: 
summary(A3.Mod.A.BiM.1)

# AICc Score: 1101.47
AICc(A3.Mod.A.BiM.1)

# Model selection:
A3.Mod.A.BiM.2 <- glmer.nb(RAbund ~ Time +
                             MaxTemp +
                             PerImperv +
                             Time:MaxTemp +
                             Time:PerImperv +
                             (1|Year) +
                             (1|Site), 
                           data = MultiData)

# Checking out the summary: 
summary(A3.Mod.A.BiM.2)

# AICc Score: 1099.104
AICc(A3.Mod.A.BiM.2)

# Model selection:
A3.Mod.A.BiM.3 <- glmer.nb(RAbund ~ Time +
                             MaxTemp +
                             PerImperv +
                             Time:MaxTemp +
                             (1|Year) +
                             (1|Site), 
                           data = MultiData)

# Checking out the summary: 
summary(A3.Mod.A.BiM.3)

# AICc Score: 1096.796
AICc(A3.Mod.A.BiM.3)

# Model selection:
A3.Mod.A.BiM.4 <- glmer.nb(RAbund ~ Time +
                             MaxTemp +
                             Time:MaxTemp +
                             (1|Year) +
                             (1|Site), 
                           data = MultiData)

# Checking out the summary: 
summary(A3.Mod.A.BiM.4)

# AICc Score: 1094.63
AICc(A3.Mod.A.BiM.4)

# Model selection:
A3.Mod.A.BiM.5 <- glmer.nb(RAbund ~ Time +
                             MaxTemp +
                             (1|Year) +
                             (1|Site), 
                           data = MultiData)

# Checking out the summary: 
summary(A3.Mod.A.BiM.5)

# AICc Score: 1092.59
AICc(A3.Mod.A.BiM.5)

# Model selection:
A3.Mod.A.BiM.6 <- glmer.nb(RAbund ~ Time +
                             (1|Year) +
                             (1|Site), 
                           data = MultiData)

# Checking out the summary: 
summary(A3.Mod.A.BiM.6)

# AICc Score: 1093.303
AICc(A3.Mod.A.BiM.6)

# Minimum Adequate Model: 
A3.Mod.A.BiM <- glmer.nb(RAbund ~ Time +
                           MaxTemp +
                           (1|Year) +
                           (1|Site), 
                         data = MultiData)

# Summary table: 
summary(A3.Mod.A.BiM)

# Delta AICc: 9.878785
AICc(A3.Mod.A.BiM.0) - AICc(A3.Mod.A.BiM)

# AICc Score: 1092.59
AICc(A3.Mod.A.BiM)

# Pseudo R Squared Values: 
r.squaredGLMM(A3.Mod.A.BiM)
