# Supplementary material for: Butterfly declines in protected areas of Illinois: Assessing the influence of two decades of climate and landscape change
Source: PLoS One. 2021 Oct 13;16(10):e0257889. doi: 10.1371/journal.pone.0257889 (PMC8513915; doi:10.1371/journal.pone.0257889)
Supplement: S1 File — (ZIP) [file pone.0257889.s006.zip › Kucherov_et_al_2021/A04_Community_Composition_Biotic_Homogenization.R]

# Kucherov, N.B., E.S. Minor, P.P. Johnson, D.J. Taron, 
# & K.C. Matteson. 2021. Butterfly declines in protected
# areas of Illinois: Assessing the influence of two decades
# of climate and landscape change.  

########################################################

# Analysis 4, evaluating changes in butterfly community 
# composition and biotic homogenization from 1999 to 2018.

########################################################

# Loading libraries: 
library(vegan)
library(dplyr)
library(readr)
library(ggplot2)

# Loading in the species data:
Species <- read_csv("D03_Butterfly_Species_Matrix_IBMN.csv")

# Loading in the environmental data: 
DataEnv <- read_csv("D04_Environmental_Matrix_IBMN.csv")

########################################################

# Removing the Site and TimePeriod columns from the Species
# data.frame:
Spe <- Species[,c(-1,-2)]

# Changing from a tibble to a data.frame:
Spe <- as.data.frame(Spe)

# Mean centering and scaling predictors:
Env <- DataEnv %>% ungroup() %>% mutate(PerImperv = scale(PerImperv),
                                             PerCrop = scale(PerCrop),
                                             AvgPrecp = scale(AvgPrecp),
                                             MaxTemp = scale(MaxTemp),
                                             MinTemp = scale(MinTemp))

# Changing from a tibble to a data.frame:
Env <- as.data.frame(Env)

########################################################

# Setting a seed:
set.seed(2)

# Conducting the PERMAOVA using adonis from the vegan package:
adonis(Spe ~ TimePeriod + 
         MaxTemp + 
         AvgPrecp +
         PerImperv, data = Env, strata = Env$SiteID, method = "bray", perm = 999)

# Conducting the permdisp test to measure biotic homoginization:

# Calculating Bray-Curtis distance between sites:
dis <- vegdist(Spe, method = "bray")

# Assigning groups based on the four time periods:
groups <- Env$TimePeriod

# Calculating multivariate dispersion:
mod <- betadisper(dis, groups)

# Permutation test for homogeneity of multivariate dispersion
# using 999 permutations:
permutest(mod, pairwise = TRUE, permutations = 999)

########################################################

# Figure 3, Ordination

########################################################

# Pulling out the PCoA axes:
Figure.Data <- as.data.frame(mod$vectors)

# Selecting the first two PCoA axes: 
Figure.Data <- Test.Data[,1:2]

# Assigning the SiteIDs to the Figure.Data:
Figure.Data$Site = Env$SiteID

# Assigning the TimePeriod to the Figure.Data:
Figure.Data$TimePeriod = Env$TimePeriod

# Pulling out the group centroids:
Cent.Data <- as.data.frame(mod$centroids)

# Keeping only the centroid coordinates for the first two PCoA axes:
Cent.Data <- Cent.Data[,1:2]

# Adding the Time Periods to the Centroid Data:
Cent.Data$TimePeriod = row.names(Cent.Data)

# Creating the data to make segments to th centroids: 
Figure.Data <- mutate(Figure.Data, xStart = PCoA1, yStart = PCoA2)

# Joining the Cent.Data to the Figure.Data: 
Figure.Data <- left_join(Figure.Data, Cent.Data, by = "TimePeriod")

# Renaming the PCoA1.y and PCoA2.y columns:
Figure.Data <- rename(Figure.Data, 
                    PCoA1 = PCoA1.x, 
                    PCoA2 = PCoA2.x,
                    xEnd = PCoA1.y,
                    yEnd = PCoA2.y)

# Creating the figure: 
ggplot() +
  geom_point(Figure.Data, mapping = aes(x = PCoA1, y = PCoA2, col = TimePeriod), size = 1.5, shape = 1, alpha = 0.5) +
  geom_segment(Figure.Data, mapping = aes(x = xStart, y = yStart, xend = xEnd, yend = yEnd, col = TimePeriod), alpha = 0.5, linetype = 'dotted') +
  geom_point(Cent.Data, mapping = aes(x = PCoA1, y = PCoA2, shape = TimePeriod, col = TimePeriod), size = 3) +
  stat_ellipse(Figure.Data, mapping = aes(x = PCoA1, y = PCoA2, col = TimePeriod), level = 0.68) +
  theme(panel.grid.major = element_blank(), panel.grid.minor = element_blank(),
        panel.background = element_blank(), axis.line = element_line(colour = "black")) +
  labs(color = 'Time Period', shape = 'Time Period')
