# Supplementary material for: Butterfly declines in protected areas of Illinois: Assessing the influence of two decades of climate and landscape change
Source: PLoS One. 2021 Oct 13;16(10):e0257889. doi: 10.1371/journal.pone.0257889 (PMC8513915; doi:10.1371/journal.pone.0257889)
Supplement: S1 File — (ZIP) [file pone.0257889.s006.zip › Kucherov_et_al_2021/D01_Butterfly_Richness_Abundance.csv]

SiteID	Year	Abundance	Richness	PerImperv	PerCrop	AvgPrecp	MaxTemp	MinTemp	Time
Bluff Spring Fen	1999	82.25	28	25.78	5.03	3	16.05	4.58	0
Bluff Spring Fen	2000	74.25	34	25.78	5.03	2.47	15.98	4.1	1
Bluff Spring Fen	2001	125	34	25.78	5.03	2.61	14.63	3.14	2
Bluff Spring Fen	2002	81.75	28	25.78	5.03	2.91	16.36	5.18	3
Bluff Spring Fen	2003	77.75	30	25.78	5.03	1.91	14.31	3.09	4
Bluff Spring Fen	2004	74.5	29	31.88	3.2	2.55	15.06	3.84	5
Bluff Spring Fen	2006	104.75	28	31.88	3.2	2.47	15.43	4.78	7
Bluff Spring Fen	2007	140.75	33	31.88	3.2	3.19	15.37	4.45	8
Bluff Spring Fen	2008	75	25	31.88	3.2	3.27	14.45	3.46	9
Bluff Spring Fen	2009	75.25	25	32.64	3.05	2.94	13.9	2.64	10
Bluff Spring Fen	2010	93	30	32.64	3.05	3.23	15.27	4.93	11
Bluff Spring Fen	2011	45.5	24	32.64	3.05	3.05	14.46	3.74	12
Bluff Spring Fen	2012	42.75	36	32.64	3.05	1.94	17.43	5.86	13
Bluff Spring Fen	2013	31	21	32.64	3.05	2.96	14.62	3.85	14
Bluff Spring Fen	2014	41	25	34.06	2.67	2.92	13	1.83	15
Bluff Spring Fen	2015	44.5	25	34.06	2.67	2.79	13.96	3.35	16
Bluff Spring Fen	2016	42.5	29	34.06	2.67	2.96	16.26	5.91	17
Bluff Spring Fen	2017	36.5	26	34.06	2.67	3.05	16.09	5.23	18
Bluff Spring Fen	2018	37.75	27	34.06	2.67	3.62	14.97	4.25	19
Buffalo Trace	1999	132	23	14.31	25.94	2.66	17.54	5.78	0
Buffalo Trace	2000	116	26	14.31	25.94	2.18	17.8	5.47	1
Buffalo Trace	2001	113.5	18	14.31	25.94	2.52	16.2	4.54	2
Buffalo Trace	2002	107.25	21	14.31	25.94	3.31	17.86	6.03	3
Buffalo Trace	2003	85.75	20	14.31	25.94	2.51	15.86	4.25	4
Buffalo Trace	2005	96.2	20	14.93	23.64	3.05	17.62	5.91	6
Buffalo Trace	2006	107	24	14.93	23.64	2.7	17.26	5.75	7
Buffalo Trace	2007	106	20	14.93	23.64	2.84	17.49	5.66	8
Buffalo Trace	2009	107	19	15.22	23.26	2.93	15.84	4.44	10
Buffalo Trace	2010	278	23	15.22	23.26	3.23	16.72	5.74	11
Buffalo Trace	2011	69	18	15.22	23.26	2.51	16.5	4.93	12
Buffalo Trace	2013	85.75	12	15.22	23.26	2.7	16.45	5.41	14
Buffalo Trace	2014	84.5	19	15.69	22.29	3.33	15.02	3.56	15
Buffalo Trace	2015	80.75	19	15.69	22.29	2.9	15.69	4.75	16
Buffalo Trace	2016	45.25	22	15.69	22.29	3.47	18.12	6.98	17
Cuba Marsh	1999	43.5	11	19.87	0.05	3.02	15.76	4.59	0
Cuba Marsh	2000	32.25	14	19.87	0.05	2.67	15.56	4.25	1
Cuba Marsh	2001	32	12	19.87	0.05	2.63	14.22	3.28	2
Cuba Marsh	2002	27.5	12	19.87	0.05	2.78	15.93	5.05	3
Cuba Marsh	2003	13.25	11	19.87	0.05	1.91	13.81	2.93	4
Cuba Marsh	2004	21.5	10	20.3	0.19	2.61	14.67	3.68	5
Cuba Marsh	2005	24.25	13	20.3	0.19	2.03	15.58	4.68	6
Cuba Marsh	2006	37	12	20.3	0.19	2.46	14.94	4.64	7
Cuba Marsh	2007	31	13	20.3	0.19	3.33	14.91	4.28	8
Cuba Marsh	2008	22.75	13	20.3	0.19	3.26	14.06	3.29	9
Cuba Marsh	2009	13	8	20.54	0.16	2.89	13.48	2.39	10
Cuba Marsh	2010	45	15	20.54	0.16	3.16	14.89	4.8	11
Cuba Marsh	2011	38.25	17	20.54	0.16	2.96	14.04	3.65	12
Cuba Marsh	2012	47	15	20.54	0.16	1.95	17.03	5.85	13
Cuba Marsh	2013	41.25	14	20.54	0.16	2.9	14.2	3.73	14
Cuba Marsh	2014	40.25	18	20.59	0.26	2.91	12.57	1.7	15
Cuba Marsh	2015	40.5	9	20.59	0.26	2.63	13.47	3.18	16
Cuba Marsh	2016	32	13	20.59	0.26	2.88	15.75	5.7	17
Cuba Marsh	2017	12.25	9	20.59	0.26	3.15	15.55	5.14	18
Ferson Creek Fen	1999	104.25	22	17.21	1.46	2.92	16.13	4.55	0
Ferson Creek Fen	2000	35	21	17.21	1.46	2.4	16.14	4.01	1
Ferson Creek Fen	2001	93.25	21	17.21	1.46	2.57	14.77	3.07	2
Ferson Creek Fen	2002	83.75	20	17.21	1.46	2.77	16.52	5.27	3
Ferson Creek Fen	2003	64.75	13	17.21	1.46	1.89	14.49	3.18	4
Ferson Creek Fen	2004	23.75	14	17.32	1.42	2.54	15.17	3.94	5
Ferson Creek Fen	2005	79.5	15	17.32	1.42	1.89	16.27	4.92	6
Ferson Creek Fen	2006	74.5	15	17.32	1.42	2.32	15.56	4.86	7
Ferson Creek Fen	2007	33.5	19	17.32	1.42	3	15.5	4.56	8
Ferson Creek Fen	2008	31.75	15	17.32	1.42	3.23	14.57	3.56	9
Ferson Creek Fen	2010	17.75	12	17.52	1.37	3.25	15.36	4.98	11
Ferson Creek Fen	2011	15.25	7	17.52	1.37	3.05	14.57	3.8	12
Ferson Creek Fen	2013	25.25	7	17.52	1.37	2.94	14.76	3.91	14
Ferson Creek Fen	2014	8.75	7	17.59	0.36	2.88	13.14	1.89	15
Ferson Creek Fen	2015	27.25	7	17.59	0.36	2.87	14.09	3.4	16
Ferson Creek Fen	2016	11.8	7	17.59	0.36	3.19	16.4	6.01	17
Hickory Creek Barrens	2001	85.75	20	17.33	17.05	2.62	15.2	4.21	2
Hickory Creek Barrens	2002	64.75	24	17.33	17.05	2.62	16.83	5.89	3
Hickory Creek Barrens	2003	41	21	17.33	17.05	2.51	14.63	3.87	4
Hickory Creek Barrens	2004	66.25	26	25.72	6.31	2.96	15.51	4.92	5
Hickory Creek Barrens	2005	62.5	21	25.72	6.31	2.4	16.49	5.82	6
Hickory Creek Barrens	2006	112.25	24	25.72	6.31	3.09	15.92	5.77	7
Hickory Creek Barrens	2007	90.25	33	25.72	6.31	3.46	15.98	5.55	8
Hickory Creek Barrens	2008	75	25	25.72	6.31	3.28	15.04	4.67	9
Hickory Creek Barrens	2009	48	21	26.52	5.69	3.31	14.5	3.82	10
Hickory Creek Barrens	2010	63.75	22	26.52	5.69	3.41	15.73	5.77	11
Hickory Creek Barrens	2011	43.75	19	26.52	5.69	3.15	14.9	4.72	12
Hickory Creek Barrens	2012	79.75	22	26.52	5.69	2.16	17.9	6.81	13
Hickory Creek Barrens	2013	72.75	18	26.52	5.69	2.55	15.17	4.85	14
Hickory Creek Barrens	2014	50.25	22	26.66	5.78	3.27	13.64	2.58	15
Hickory Creek Barrens	2015	76.5	28	26.66	5.78	2.71	14.51	4.08	16
Hickory Creek Barrens	2016	59.25	25	26.66	5.78	2.96	16.83	6.56	17
Hickory Creek Barrens	2017	50.25	23	26.66	5.78	3.09	16.73	5.91	18
Hickory Creek Barrens	2018	71	25	26.66	5.78	3.17	15.74	4.86	19
Somme	1999	61	23	32.9	0.34	2.82	15.98	5.74	0
Somme	2000	46.25	24	32.9	0.34	2.42	15.84	5.45	1
Somme	2001	93.25	23	32.9	0.34	2.81	14.47	4.48	2
Somme	2002	69	22	32.9	0.34	2.79	16.2	6.09	3
Somme	2003	70.5	22	32.9	0.34	1.93	13.81	3.71	4
Somme	2004	106.25	26	33.36	0.34	2.52	14.83	4.62	5
Somme	2005	62.5	22	33.36	0.34	1.91	15.6	5.82	6
Somme	2006	114.25	25	33.36	0.34	2.23	15.06	5.79	7
Somme	2007	183	26	33.36	0.34	3.28	15.11	5.38	8
Somme	2008	108.5	22	33.36	0.34	3.21	14.34	4.67	9
Somme	2010	94.25	25	33.44	0.34	3.15	15.12	6.1	11
Somme	2012	77.25	24	33.44	0.34	2.2	17.36	7.18	13
Somme	2013	81.66666667	14	33.44	0.34	2.8	14.46	4.9	14
Somme	2015	36.5	15	33.51	0.34	2.64	13.62	4.16	16
Somme	2016	20.75	14	33.51	0.34	2.96	15.93	6.66	17
Somme	2017	26	13	33.51	0.34	3.16	15.69	6.18	18
Somme	2018	19.5	12	33.51	0.34	3.72	14.52	5.2	19
Spears Woods	1999	63	21	21.09	0.13	2.79	16.53	5.79	0
Spears Woods	2000	57.75	22	21.09	0.13	2.48	16.44	5.61	1
Spears Woods	2001	236.5	21	21.09	0.13	2.71	15.04	4.61	2
Spears Woods	2002	49.75	15	21.09	0.13	2.68	16.65	6.27	3
Spears Woods	2003	56.75	16	21.09	0.13	2.52	14.33	4.08	4
Spears Woods	2004	70	18	21.22	0.13	2.76	15.27	5.06	5
Spears Woods	2005	52.25	17	21.22	0.13	2.21	16.25	6.04	6
Spears Woods	2006	98.25	21	21.22	0.13	2.79	15.69	6.07	7
Spears Woods	2007	92.25	23	21.22	0.13	3.25	15.75	5.85	8
Spears Woods	2008	91.75	25	21.22	0.13	3.16	14.89	4.94	9
Spears Woods	2009	34.5	19	21.36	0.13	3.33	14.31	4.12	10
Spears Woods	2010	81.25	21	21.36	0.13	3.35	15.55	6.15	11
Spears Woods	2011	73.5	23	21.36	0.13	3.18	14.71	5.04	12
Spears Woods	2012	30	18	21.36	0.13	2.32	17.69	7.18	13
Spears Woods	2013	50.5	19	21.36	0.13	2.59	14.93	5.11	14
Spears Woods	2014	38.75	18	21.47	0.13	3.78	13.65	3	15
Spears Woods	2015	32	19	21.47	0.13	2.74	14.51	4.46	16
Spears Woods	2016	57	19	21.47	0.13	3.31	16.74	6.95	17
Spears Woods	2017	29.75	19	21.47	0.13	2.83	16.54	6.27	18
Spears Woods	2018	49.5	20	21.47	0.13	3.32	15.52	5.27	19
