# Supplementary material for: Butterfly declines in protected areas of Illinois: Assessing the influence of two decades of climate and landscape change
Source: PLoS One. 2021 Oct 13;16(10):e0257889. doi: 10.1371/journal.pone.0257889 (PMC8513915; doi:10.1371/journal.pone.0257889)
Supplement: S1 File — (ZIP) [file pone.0257889.s006.zip › Kucherov_et_al_2021/D02_Butterfly_Richness_Abundance_Functional_Groups.csv]

Site	Year	Group	Rich	AvgAbund	PerImperv	PerCrop	AvgPrecp	MaxTemp	Time
Bluff Spring Fen	1999	Non-resident	4	5	25.78	5.03	3	16.05	0
Bluff Spring Fen	1999	Resident	24	77.25	25.78	5.03	3	16.05	0
Bluff Spring Fen	2000	Non-resident	5	6	25.78	5.03	2.47	15.98	1
Bluff Spring Fen	2000	Resident	29	68	25.78	5.03	2.47	15.98	1
Bluff Spring Fen	2001	Non-resident	6	13.75	25.78	5.03	2.61	14.63	2
Bluff Spring Fen	2001	Resident	28	111.25	25.78	5.03	2.61	14.63	2
Bluff Spring Fen	2002	Non-resident	4	4	25.78	5.03	2.91	16.36	3
Bluff Spring Fen	2002	Resident	24	77.75	25.78	5.03	2.91	16.36	3
Bluff Spring Fen	2003	Non-resident	4	3.5	25.78	5.03	1.91	14.31	4
Bluff Spring Fen	2003	Resident	26	74.25	25.78	5.03	1.91	14.31	4
Bluff Spring Fen	2004	Non-resident	2	1	31.88	3.2	2.55	15.06	5
Bluff Spring Fen	2004	Resident	27	73.5	31.88	3.2	2.55	15.06	5
Bluff Spring Fen	2006	Non-resident	3	8	31.88	3.2	2.47	15.43	7
Bluff Spring Fen	2006	Resident	25	96.75	31.88	3.2	2.47	15.43	7
Bluff Spring Fen	2007	Non-resident	5	13.5	31.88	3.2	3.19	15.37	8
Bluff Spring Fen	2007	Resident	28	127.25	31.88	3.2	3.19	15.37	8
Bluff Spring Fen	2008	Non-resident	4	5	31.88	3.2	3.27	14.45	9
Bluff Spring Fen	2008	Resident	21	69.75	31.88	3.2	3.27	14.45	9
Bluff Spring Fen	2009	Non-resident	1	4.75	32.64	3.05	2.94	13.9	10
Bluff Spring Fen	2009	Resident	24	70.5	32.64	3.05	2.94	13.9	10
Bluff Spring Fen	2010	Non-resident	5	14.5	32.64	3.05	3.23	15.27	11
Bluff Spring Fen	2010	Resident	25	78.5	32.64	3.05	3.23	15.27	11
Bluff Spring Fen	2011	Non-resident	4	3.25	32.64	3.05	3.05	14.46	12
Bluff Spring Fen	2011	Resident	20	42	32.64	3.05	3.05	14.46	12
Bluff Spring Fen	2012	Non-resident	10	6.25	32.64	3.05	1.94	17.43	13
Bluff Spring Fen	2012	Resident	26	36.5	32.64	3.05	1.94	17.43	13
Bluff Spring Fen	2013	Non-resident	4	2.75	32.64	3.05	2.96	14.62	14
Bluff Spring Fen	2013	Resident	17	28.25	32.64	3.05	2.96	14.62	14
Bluff Spring Fen	2014	Non-resident	3	4	34.06	2.67	2.92	13	15
Bluff Spring Fen	2014	Resident	22	36.25	34.06	2.67	2.92	13	15
Bluff Spring Fen	2015	Non-resident	3	2.75	34.06	2.67	2.79	13.96	16
Bluff Spring Fen	2015	Resident	22	41.25	34.06	2.67	2.79	13.96	16
Bluff Spring Fen	2016	Non-resident	4	1.75	34.06	2.67	2.96	16.26	17
Bluff Spring Fen	2016	Resident	25	40.5	34.06	2.67	2.96	16.26	17
Bluff Spring Fen	2017	Non-resident	4	2.25	34.06	2.67	3.05	16.09	18
Bluff Spring Fen	2017	Resident	22	34	34.06	2.67	3.05	16.09	18
Bluff Spring Fen	2018	Non-resident	4	3	34.06	2.67	3.62	14.97	19
Bluff Spring Fen	2018	Resident	23	34.25	34.06	2.67	3.62	14.97	19
Buffalo Trace	1999	Non-resident	6	7	14.31	25.94	2.66	17.54	0
Buffalo Trace	1999	Resident	17	118.5	14.31	25.94	2.66	17.54	0
Buffalo Trace	2000	Non-resident	6	5	14.31	25.94	2.18	17.8	1
Buffalo Trace	2000	Resident	20	106	14.31	25.94	2.18	17.8	1
Buffalo Trace	2001	Non-resident	3	17.25	14.31	25.94	2.52	16.2	2
Buffalo Trace	2001	Resident	15	92.25	14.31	25.94	2.52	16.2	2
Buffalo Trace	2002	Non-resident	4	1.75	14.31	25.94	3.31	17.86	3
Buffalo Trace	2002	Resident	17	105.5	14.31	25.94	3.31	17.86	3
Buffalo Trace	2003	Non-resident	3	3	14.31	25.94	2.51	15.86	4
Buffalo Trace	2003	Resident	17	80.25	14.31	25.94	2.51	15.86	4
Buffalo Trace	2005	Non-resident	3	4.8	14.93	23.64	3.05	17.62	6
Buffalo Trace	2005	Resident	17	90.8	14.93	23.64	3.05	17.62	6
Buffalo Trace	2006	Non-resident	3	4.5	14.93	23.64	2.7	17.26	7
Buffalo Trace	2006	Resident	21	102.5	14.93	23.64	2.7	17.26	7
Buffalo Trace	2007	Non-resident	4	9.25	14.93	23.64	2.84	17.49	8
Buffalo Trace	2007	Resident	16	96.75	14.93	23.64	2.84	17.49	8
Buffalo Trace	2009	Non-resident	4	5	15.22	23.26	2.93	15.84	10
Buffalo Trace	2009	Resident	15	99.5	15.22	23.26	2.93	15.84	10
Buffalo Trace	2010	Non-resident	6	16.5	15.22	23.26	3.23	16.72	11
Buffalo Trace	2010	Resident	17	257	15.22	23.26	3.23	16.72	11
Buffalo Trace	2011	Non-resident	3	2.75	15.22	23.26	2.51	16.5	12
Buffalo Trace	2011	Resident	15	60.75	15.22	23.26	2.51	16.5	12
Buffalo Trace	2013	Non-resident	2	1.25	15.22	23.26	2.7	16.45	14
Buffalo Trace	2013	Resident	10	82.5	15.22	23.26	2.7	16.45	14
Buffalo Trace	2014	Non-resident	5	8.25	15.69	22.29	3.33	15.02	15
Buffalo Trace	2014	Resident	14	75	15.69	22.29	3.33	15.02	15
Buffalo Trace	2015	Non-resident	5	4.75	15.69	22.29	2.9	15.69	16
Buffalo Trace	2015	Resident	14	73.5	15.69	22.29	2.9	15.69	16
Buffalo Trace	2016	Non-resident	4	2	15.69	22.29	3.47	18.12	17
Buffalo Trace	2016	Resident	18	41	15.69	22.29	3.47	18.12	17
Cuba Marsh	1999	Non-resident	1	0.25	19.87	0.05	3.02	15.76	0
Cuba Marsh	1999	Resident	10	43	19.87	0.05	3.02	15.76	0
Cuba Marsh	2000	Non-resident	3	2	19.87	0.05	2.67	15.56	1
Cuba Marsh	2000	Resident	11	29.5	19.87	0.05	2.67	15.56	1
Cuba Marsh	2001	Non-resident	2	4	19.87	0.05	2.63	14.22	2
Cuba Marsh	2001	Resident	10	27	19.87	0.05	2.63	14.22	2
Cuba Marsh	2002	Non-resident	1	0.25	19.87	0.05	2.78	15.93	3
Cuba Marsh	2002	Resident	11	27.25	19.87	0.05	2.78	15.93	3
Cuba Marsh	2003	Non-resident	1	0.25	19.87	0.05	1.91	13.81	4
Cuba Marsh	2003	Resident	10	12.75	19.87	0.05	1.91	13.81	4
Cuba Marsh	2004	Resident	10	17.25	20.3	0.19	2.61	14.67	5
Cuba Marsh	2005	Non-resident	3	1	20.3	0.19	2.03	15.58	6
Cuba Marsh	2005	Resident	10	16.25	20.3	0.19	2.03	15.58	6
Cuba Marsh	2006	Non-resident	1	0.75	20.3	0.19	2.46	14.94	7
Cuba Marsh	2006	Resident	11	32	20.3	0.19	2.46	14.94	7
Cuba Marsh	2007	Non-resident	2	2	20.3	0.19	3.33	14.91	8
Cuba Marsh	2007	Resident	11	28.5	20.3	0.19	3.33	14.91	8
Cuba Marsh	2008	Non-resident	2	0.75	20.3	0.19	3.26	14.06	9
Cuba Marsh	2008	Resident	11	20.75	20.3	0.19	3.26	14.06	9
Cuba Marsh	2009	Non-resident	1	1	20.54	0.16	2.89	13.48	10
Cuba Marsh	2009	Resident	7	10.25	20.54	0.16	2.89	13.48	10
Cuba Marsh	2010	Non-resident	5	4.5	20.54	0.16	3.16	14.89	11
Cuba Marsh	2010	Resident	10	37.75	20.54	0.16	3.16	14.89	11
Cuba Marsh	2011	Non-resident	2	1.5	20.54	0.16	2.96	14.04	12
Cuba Marsh	2011	Resident	15	34.25	20.54	0.16	2.96	14.04	12
Cuba Marsh	2012	Non-resident	3	0.75	20.54	0.16	1.95	17.03	13
Cuba Marsh	2012	Resident	12	45.75	20.54	0.16	1.95	17.03	13
Cuba Marsh	2013	Non-resident	2	0.75	20.54	0.16	2.9	14.2	14
Cuba Marsh	2013	Resident	12	39.25	20.54	0.16	2.9	14.2	14
Cuba Marsh	2014	Non-resident	2	3	20.59	0.26	2.91	12.57	15
Cuba Marsh	2014	Resident	16	32.5	20.59	0.26	2.91	12.57	15
Cuba Marsh	2015	Non-resident	1	0.5	20.59	0.26	2.63	13.47	16
Cuba Marsh	2015	Resident	8	37.25	20.59	0.26	2.63	13.47	16
Cuba Marsh	2016	Non-resident	3	1.25	20.59	0.26	2.88	15.75	17
Cuba Marsh	2016	Resident	10	30.5	20.59	0.26	2.88	15.75	17
Cuba Marsh	2017	Non-resident	2	1	20.59	0.26	3.15	15.55	18
Cuba Marsh	2017	Resident	7	11.25	20.59	0.26	3.15	15.55	18
Ferson Creek Fen	1999	Non-resident	5	4	17.21	1.46	2.92	16.13	0
Ferson Creek Fen	1999	Resident	17	90	17.21	1.46	2.92	16.13	0
Ferson Creek Fen	2000	Non-resident	4	1.75	17.21	1.46	2.4	16.14	1
Ferson Creek Fen	2000	Resident	17	30	17.21	1.46	2.4	16.14	1
Ferson Creek Fen	2001	Non-resident	4	6	17.21	1.46	2.57	14.77	2
Ferson Creek Fen	2001	Resident	17	82	17.21	1.46	2.57	14.77	2
Ferson Creek Fen	2002	Non-resident	2	1.75	17.21	1.46	2.77	16.52	3
Ferson Creek Fen	2002	Resident	18	77.75	17.21	1.46	2.77	16.52	3
Ferson Creek Fen	2003	Non-resident	2	4	17.21	1.46	1.89	14.49	4
Ferson Creek Fen	2003	Resident	11	59.25	17.21	1.46	1.89	14.49	4
Ferson Creek Fen	2004	Non-resident	2	1	17.32	1.42	2.54	15.17	5
Ferson Creek Fen	2004	Resident	12	21.25	17.32	1.42	2.54	15.17	5
Ferson Creek Fen	2005	Non-resident	1	0.5	17.32	1.42	1.89	16.27	6
Ferson Creek Fen	2005	Resident	14	77.75	17.32	1.42	1.89	16.27	6
Ferson Creek Fen	2006	Non-resident	1	3	17.32	1.42	2.32	15.56	7
Ferson Creek Fen	2006	Resident	14	69.5	17.32	1.42	2.32	15.56	7
Ferson Creek Fen	2007	Non-resident	4	5.75	17.32	1.42	3	15.5	8
Ferson Creek Fen	2007	Resident	15	26.75	17.32	1.42	3	15.5	8
Ferson Creek Fen	2008	Non-resident	3	1	17.32	1.42	3.23	14.57	9
Ferson Creek Fen	2008	Resident	12	30.75	17.32	1.42	3.23	14.57	9
Ferson Creek Fen	2010	Non-resident	3	3	17.52	1.37	3.25	15.36	11
Ferson Creek Fen	2010	Resident	9	14	17.52	1.37	3.25	15.36	11
Ferson Creek Fen	2011	Resident	7	15	17.52	1.37	3.05	14.57	12
Ferson Creek Fen	2013	Resident	7	25	17.52	1.37	2.94	14.76	14
Ferson Creek Fen	2014	Resident	7	8.5	17.59	0.36	2.88	13.14	15
Ferson Creek Fen	2015	Non-resident	1	0.333333333	17.59	0.36	2.87	14.09	16
Ferson Creek Fen	2015	Resident	6	34.66666667	17.59	0.36	2.87	14.09	16
Ferson Creek Fen	2016	Non-resident	1	0.2	17.59	0.36	3.19	16.4	17
Ferson Creek Fen	2016	Resident	6	10.8	17.59	0.36	3.19	16.4	17
Hickory Creek Barrens	2001	Non-resident	4	11.75	17.33	17.05	2.62	15.2	2
Hickory Creek Barrens	2001	Resident	16	67.75	17.33	17.05	2.62	15.2	2
Hickory Creek Barrens	2002	Non-resident	4	1.25	17.33	17.05	2.62	16.83	3
Hickory Creek Barrens	2002	Resident	20	63.5	17.33	17.05	2.62	16.83	3
Hickory Creek Barrens	2003	Non-resident	4	3.25	17.33	17.05	2.51	14.63	4
Hickory Creek Barrens	2003	Resident	17	36.5	17.33	17.05	2.51	14.63	4
Hickory Creek Barrens	2004	Non-resident	3	1.25	25.72	6.31	2.96	15.51	5
Hickory Creek Barrens	2004	Resident	23	58	25.72	6.31	2.96	15.51	5
Hickory Creek Barrens	2005	Non-resident	3	1.25	25.72	6.31	2.4	16.49	6
Hickory Creek Barrens	2005	Resident	18	59.5	25.72	6.31	2.4	16.49	6
Hickory Creek Barrens	2006	Non-resident	2	5.25	25.72	6.31	3.09	15.92	7
Hickory Creek Barrens	2006	Resident	22	103.25	25.72	6.31	3.09	15.92	7
Hickory Creek Barrens	2007	Non-resident	7	5.25	25.72	6.31	3.46	15.98	8
Hickory Creek Barrens	2007	Resident	26	83	25.72	6.31	3.46	15.98	8
Hickory Creek Barrens	2008	Non-resident	4	2.75	25.72	6.31	3.28	15.04	9
Hickory Creek Barrens	2008	Resident	21	70	25.72	6.31	3.28	15.04	9
Hickory Creek Barrens	2009	Non-resident	1	1.75	26.52	5.69	3.31	14.5	10
Hickory Creek Barrens	2009	Resident	20	44.25	26.52	5.69	3.31	14.5	10
Hickory Creek Barrens	2010	Non-resident	3	4.25	26.52	5.69	3.41	15.73	11
Hickory Creek Barrens	2010	Resident	19	58.75	26.52	5.69	3.41	15.73	11
Hickory Creek Barrens	2011	Non-resident	4	1.5	26.52	5.69	3.15	14.9	12
Hickory Creek Barrens	2011	Resident	15	41.5	26.52	5.69	3.15	14.9	12
Hickory Creek Barrens	2012	Non-resident	5	4.25	26.52	5.69	2.16	17.9	13
Hickory Creek Barrens	2012	Resident	17	75.5	26.52	5.69	2.16	17.9	13
Hickory Creek Barrens	2013	Non-resident	3	0.75	26.52	5.69	2.55	15.17	14
Hickory Creek Barrens	2013	Resident	15	72	26.52	5.69	2.55	15.17	14
Hickory Creek Barrens	2014	Non-resident	4	7	26.66	5.78	3.27	13.64	15
Hickory Creek Barrens	2014	Resident	18	43	26.66	5.78	3.27	13.64	15
Hickory Creek Barrens	2015	Non-resident	4	6.25	26.66	5.78	2.71	14.51	16
Hickory Creek Barrens	2015	Resident	24	70.25	26.66	5.78	2.71	14.51	16
Hickory Creek Barrens	2016	Non-resident	4	2.25	26.66	5.78	2.96	16.83	17
Hickory Creek Barrens	2016	Resident	21	57	26.66	5.78	2.96	16.83	17
Hickory Creek Barrens	2017	Non-resident	4	3.75	26.66	5.78	3.09	16.73	18
Hickory Creek Barrens	2017	Resident	19	46.5	26.66	5.78	3.09	16.73	18
Hickory Creek Barrens	2018	Non-resident	2	10.5	26.66	5.78	3.17	15.74	19
Hickory Creek Barrens	2018	Resident	23	60.5	26.66	5.78	3.17	15.74	19
Somme	1999	Non-resident	3	4	32.9	0.34	2.82	15.98	0
Somme	1999	Resident	20	56.25	32.9	0.34	2.82	15.98	0
Somme	2000	Non-resident	6	4.5	32.9	0.34	2.42	15.84	1
Somme	2000	Resident	18	40.75	32.9	0.34	2.42	15.84	1
Somme	2001	Non-resident	4	20.25	32.9	0.34	2.81	14.47	2
Somme	2001	Resident	19	72.25	32.9	0.34	2.81	14.47	2
Somme	2002	Non-resident	4	3.5	32.9	0.34	2.79	16.2	3
Somme	2002	Resident	18	65.5	32.9	0.34	2.79	16.2	3
Somme	2003	Non-resident	4	13.75	32.9	0.34	1.93	13.81	4
Somme	2003	Resident	18	56.75	32.9	0.34	1.93	13.81	4
Somme	2004	Non-resident	5	8	33.36	0.34	2.52	14.83	5
Somme	2004	Resident	21	98.25	33.36	0.34	2.52	14.83	5
Somme	2005	Non-resident	3	5	33.36	0.34	1.91	15.6	6
Somme	2005	Resident	19	57.5	33.36	0.34	1.91	15.6	6
Somme	2006	Non-resident	3	26.25	33.36	0.34	2.23	15.06	7
Somme	2006	Resident	22	88	33.36	0.34	2.23	15.06	7
Somme	2007	Non-resident	4	35.75	33.36	0.34	3.28	15.11	8
Somme	2007	Resident	22	147.25	33.36	0.34	3.28	15.11	8
Somme	2008	Non-resident	4	13.75	33.36	0.34	3.21	14.34	9
Somme	2008	Resident	18	94.75	33.36	0.34	3.21	14.34	9
Somme	2010	Non-resident	5	18	33.44	0.34	3.15	15.12	11
Somme	2010	Resident	20	76.25	33.44	0.34	3.15	15.12	11
Somme	2012	Non-resident	7	9.5	33.44	0.34	2.2	17.36	13
Somme	2012	Resident	17	67.75	33.44	0.34	2.2	17.36	13
Somme	2013	Non-resident	2	3.333333333	33.44	0.34	2.8	14.46	14
Somme	2013	Resident	12	78.33333333	33.44	0.34	2.8	14.46	14
Somme	2015	Non-resident	2	6.25	33.51	0.34	2.64	13.62	16
Somme	2015	Resident	13	26.75	33.51	0.34	2.64	13.62	16
Somme	2016	Non-resident	3	2	33.51	0.34	2.96	15.93	17
Somme	2016	Resident	11	15.25	33.51	0.34	2.96	15.93	17
Somme	2017	Non-resident	2	2.25	33.51	0.34	3.16	15.69	18
Somme	2017	Resident	11	18.25	33.51	0.34	3.16	15.69	18
Somme	2018	Non-resident	1	5.75	33.51	0.34	3.72	14.52	19
Somme	2018	Resident	11	12.5	33.51	0.34	3.72	14.52	19
Spears Woods	1999	Non-resident	3	4	21.09	0.13	2.79	16.53	0
Spears Woods	1999	Resident	18	57.5	21.09	0.13	2.79	16.53	0
Spears Woods	2000	Non-resident	4	3.75	21.09	0.13	2.48	16.44	1
Spears Woods	2000	Resident	18	54	21.09	0.13	2.48	16.44	1
Spears Woods	2001	Non-resident	4	25.75	21.09	0.13	2.71	15.04	2
Spears Woods	2001	Resident	17	204.25	21.09	0.13	2.71	15.04	2
Spears Woods	2002	Non-resident	1	1.75	21.09	0.13	2.68	16.65	3
Spears Woods	2002	Resident	14	48	21.09	0.13	2.68	16.65	3
Spears Woods	2003	Non-resident	2	2.5	21.09	0.13	2.52	14.33	4
Spears Woods	2003	Resident	14	51.75	21.09	0.13	2.52	14.33	4
Spears Woods	2004	Non-resident	1	6	21.22	0.13	2.76	15.27	5
Spears Woods	2004	Resident	17	61.5	21.22	0.13	2.76	15.27	5
Spears Woods	2005	Non-resident	3	3	21.22	0.13	2.21	16.25	6
Spears Woods	2005	Resident	14	46.75	21.22	0.13	2.21	16.25	6
Spears Woods	2006	Non-resident	3	2.25	21.22	0.13	2.79	15.69	7
Spears Woods	2006	Resident	18	93	21.22	0.13	2.79	15.69	7
Spears Woods	2007	Non-resident	3	13	21.22	0.13	3.25	15.75	8
Spears Woods	2007	Resident	20	74.25	21.22	0.13	3.25	15.75	8
Spears Woods	2008	Non-resident	4	5.25	21.22	0.13	3.16	14.89	9
Spears Woods	2008	Resident	21	85	21.22	0.13	3.16	14.89	9
Spears Woods	2009	Non-resident	2	1.5	21.36	0.13	3.33	14.31	10
Spears Woods	2009	Resident	17	32.25	21.36	0.13	3.33	14.31	10
Spears Woods	2010	Non-resident	3	11	21.36	0.13	3.35	15.55	11
Spears Woods	2010	Resident	18	68.25	21.36	0.13	3.35	15.55	11
Spears Woods	2011	Non-resident	3	1	21.36	0.13	3.18	14.71	12
Spears Woods	2011	Resident	20	70.75	21.36	0.13	3.18	14.71	12
Spears Woods	2012	Non-resident	3	6	21.36	0.13	2.32	17.69	13
Spears Woods	2012	Resident	15	23.5	21.36	0.13	2.32	17.69	13
Spears Woods	2013	Non-resident	1	1	21.36	0.13	2.59	14.93	14
Spears Woods	2013	Resident	18	49	21.36	0.13	2.59	14.93	14
Spears Woods	2014	Non-resident	3	8.25	21.47	0.13	3.78	13.65	15
Spears Woods	2014	Resident	15	28.5	21.47	0.13	3.78	13.65	15
Spears Woods	2015	Non-resident	2	7.5	21.47	0.13	2.74	14.51	16
Spears Woods	2015	Resident	17	22.75	21.47	0.13	2.74	14.51	16
Spears Woods	2016	Non-resident	2	1.75	21.47	0.13	3.31	16.74	17
Spears Woods	2016	Resident	17	55	21.47	0.13	3.31	16.74	17
Spears Woods	2017	Non-resident	2	2.25	21.47	0.13	2.83	16.54	18
Spears Woods	2017	Resident	17	25.5	21.47	0.13	2.83	16.54	18
Spears Woods	2018	Non-resident	2	6.5	21.47	0.13	3.32	15.52	19
Spears Woods	2018	Resident	18	42	21.47	0.13	3.32	15.52	19
Bluff Spring Fen	1999	Generalist	10	28.25	25.78	5.03	3	16.05	0
Bluff Spring Fen	1999	Specialist	18	54	25.78	5.03	3	16.05	0
Bluff Spring Fen	2000	Generalist	10	26.75	25.78	5.03	2.47	15.98	1
Bluff Spring Fen	2000	Specialist	24	47.25	25.78	5.03	2.47	15.98	1
Bluff Spring Fen	2001	Generalist	11	45	25.78	5.03	2.61	14.63	2
Bluff Spring Fen	2001	Specialist	23	80	25.78	5.03	2.61	14.63	2
Bluff Spring Fen	2002	Generalist	6	16.5	25.78	5.03	2.91	16.36	3
Bluff Spring Fen	2002	Specialist	22	65.25	25.78	5.03	2.91	16.36	3
Bluff Spring Fen	2003	Generalist	8	21.75	25.78	5.03	1.91	14.31	4
Bluff Spring Fen	2003	Specialist	22	56	25.78	5.03	1.91	14.31	4
Bluff Spring Fen	2004	Generalist	8	15.75	31.88	3.2	2.55	15.06	5
Bluff Spring Fen	2004	Specialist	21	58.75	31.88	3.2	2.55	15.06	5
Bluff Spring Fen	2006	Generalist	8	21.75	31.88	3.2	2.47	15.43	7
Bluff Spring Fen	2006	Specialist	20	83	31.88	3.2	2.47	15.43	7
Bluff Spring Fen	2007	Generalist	9	27.75	31.88	3.2	3.19	15.37	8
Bluff Spring Fen	2007	Specialist	24	113	31.88	3.2	3.19	15.37	8
Bluff Spring Fen	2008	Generalist	7	18	31.88	3.2	3.27	14.45	9
Bluff Spring Fen	2008	Specialist	18	56.75	31.88	3.2	3.27	14.45	9
Bluff Spring Fen	2009	Generalist	6	11.75	32.64	3.05	2.94	13.9	10
Bluff Spring Fen	2009	Specialist	19	63.5	32.64	3.05	2.94	13.9	10
Bluff Spring Fen	2010	Generalist	7	25.5	32.64	3.05	3.23	15.27	11
Bluff Spring Fen	2010	Specialist	23	67.5	32.64	3.05	3.23	15.27	11
Bluff Spring Fen	2011	Generalist	7	16.75	32.64	3.05	3.05	14.46	12
Bluff Spring Fen	2011	Specialist	17	28.5	32.64	3.05	3.05	14.46	12
Bluff Spring Fen	2012	Generalist	10	12.75	32.64	3.05	1.94	17.43	13
Bluff Spring Fen	2012	Specialist	26	30	32.64	3.05	1.94	17.43	13
Bluff Spring Fen	2013	Generalist	6	14.25	32.64	3.05	2.96	14.62	14
Bluff Spring Fen	2013	Specialist	15	16.75	32.64	3.05	2.96	14.62	14
Bluff Spring Fen	2014	Generalist	9	6	34.06	2.67	2.92	13	15
Bluff Spring Fen	2014	Specialist	16	34.25	34.06	2.67	2.92	13	15
Bluff Spring Fen	2015	Generalist	8	12.25	34.06	2.67	2.79	13.96	16
Bluff Spring Fen	2015	Specialist	17	31.75	34.06	2.67	2.79	13.96	16
Bluff Spring Fen	2016	Generalist	8	16.5	34.06	2.67	2.96	16.26	17
Bluff Spring Fen	2016	Specialist	21	25.75	34.06	2.67	2.96	16.26	17
Bluff Spring Fen	2017	Generalist	6	10.25	34.06	2.67	3.05	16.09	18
Bluff Spring Fen	2017	Specialist	20	26	34.06	2.67	3.05	16.09	18
Bluff Spring Fen	2018	Generalist	6	7.25	34.06	2.67	3.62	14.97	19
Bluff Spring Fen	2018	Specialist	21	30	34.06	2.67	3.62	14.97	19
Buffalo Trace	1999	Generalist	7	53	14.31	25.94	2.66	17.54	0
Buffalo Trace	1999	Specialist	16	72.5	14.31	25.94	2.66	17.54	0
Buffalo Trace	2000	Generalist	8	25.25	14.31	25.94	2.18	17.8	1
Buffalo Trace	2000	Specialist	18	85.75	14.31	25.94	2.18	17.8	1
Buffalo Trace	2001	Generalist	6	27	14.31	25.94	2.52	16.2	2
Buffalo Trace	2001	Specialist	12	82.5	14.31	25.94	2.52	16.2	2
Buffalo Trace	2002	Generalist	7	40.5	14.31	25.94	3.31	17.86	3
Buffalo Trace	2002	Specialist	14	66.75	14.31	25.94	3.31	17.86	3
Buffalo Trace	2003	Generalist	7	39	14.31	25.94	2.51	15.86	4
Buffalo Trace	2003	Specialist	13	44.25	14.31	25.94	2.51	15.86	4
Buffalo Trace	2005	Generalist	6	30.6	14.93	23.64	3.05	17.62	6
Buffalo Trace	2005	Specialist	14	65	14.93	23.64	3.05	17.62	6
Buffalo Trace	2006	Generalist	8	27.75	14.93	23.64	2.7	17.26	7
Buffalo Trace	2006	Specialist	16	79.25	14.93	23.64	2.7	17.26	7
Buffalo Trace	2007	Generalist	7	20.25	14.93	23.64	2.84	17.49	8
Buffalo Trace	2007	Specialist	13	85.75	14.93	23.64	2.84	17.49	8
Buffalo Trace	2009	Generalist	7	36.75	15.22	23.26	2.93	15.84	10
Buffalo Trace	2009	Specialist	12	67.75	15.22	23.26	2.93	15.84	10
Buffalo Trace	2010	Generalist	7	76.25	15.22	23.26	3.23	16.72	11
Buffalo Trace	2010	Specialist	16	197.25	15.22	23.26	3.23	16.72	11
Buffalo Trace	2011	Generalist	8	13.5	15.22	23.26	2.51	16.5	12
Buffalo Trace	2011	Specialist	10	50	15.22	23.26	2.51	16.5	12
Buffalo Trace	2013	Generalist	7	22	15.22	23.26	2.7	16.45	14
Buffalo Trace	2013	Specialist	5	61.75	15.22	23.26	2.7	16.45	14
Buffalo Trace	2014	Generalist	6	42.5	15.69	22.29	3.33	15.02	15
Buffalo Trace	2014	Specialist	13	40.75	15.69	22.29	3.33	15.02	15
Buffalo Trace	2015	Generalist	5	35	15.69	22.29	2.9	15.69	16
Buffalo Trace	2015	Specialist	14	43.25	15.69	22.29	2.9	15.69	16
Buffalo Trace	2016	Generalist	7	28.75	15.69	22.29	3.47	18.12	17
Buffalo Trace	2016	Specialist	15	14.25	15.69	22.29	3.47	18.12	17
Cuba Marsh	1999	Generalist	5	10	19.87	0.05	3.02	15.76	0
Cuba Marsh	1999	Specialist	6	33.25	19.87	0.05	3.02	15.76	0
Cuba Marsh	2000	Generalist	4	9.5	19.87	0.05	2.67	15.56	1
Cuba Marsh	2000	Specialist	10	22	19.87	0.05	2.67	15.56	1
Cuba Marsh	2001	Generalist	2	12.75	19.87	0.05	2.63	14.22	2
Cuba Marsh	2001	Specialist	10	18.25	19.87	0.05	2.63	14.22	2
Cuba Marsh	2002	Generalist	3	1.75	19.87	0.05	2.78	15.93	3
Cuba Marsh	2002	Specialist	9	25.75	19.87	0.05	2.78	15.93	3
Cuba Marsh	2003	Generalist	3	3.25	19.87	0.05	1.91	13.81	4
Cuba Marsh	2003	Specialist	8	9.75	19.87	0.05	1.91	13.81	4
Cuba Marsh	2004	Generalist	4	2.75	20.3	0.19	2.61	14.67	5
Cuba Marsh	2004	Specialist	6	14.5	20.3	0.19	2.61	14.67	5
Cuba Marsh	2005	Generalist	3	7	20.3	0.19	2.03	15.58	6
Cuba Marsh	2005	Specialist	10	10.25	20.3	0.19	2.03	15.58	6
Cuba Marsh	2006	Generalist	4	18.75	20.3	0.19	2.46	14.94	7
Cuba Marsh	2006	Specialist	8	14	20.3	0.19	2.46	14.94	7
Cuba Marsh	2007	Generalist	3	8	20.3	0.19	3.33	14.91	8
Cuba Marsh	2007	Specialist	10	22.5	20.3	0.19	3.33	14.91	8
Cuba Marsh	2008	Generalist	3	9.5	20.3	0.19	3.26	14.06	9
Cuba Marsh	2008	Specialist	10	12	20.3	0.19	3.26	14.06	9
Cuba Marsh	2009	Generalist	1	2	20.54	0.16	2.89	13.48	10
Cuba Marsh	2009	Specialist	7	9.25	20.54	0.16	2.89	13.48	10
Cuba Marsh	2010	Generalist	5	18.75	20.54	0.16	3.16	14.89	11
Cuba Marsh	2010	Specialist	10	23.5	20.54	0.16	3.16	14.89	11
Cuba Marsh	2011	Generalist	7	22.5	20.54	0.16	2.96	14.04	12
Cuba Marsh	2011	Specialist	10	13.25	20.54	0.16	2.96	14.04	12
Cuba Marsh	2012	Generalist	5	8.75	20.54	0.16	1.95	17.03	13
Cuba Marsh	2012	Specialist	10	37.75	20.54	0.16	1.95	17.03	13
Cuba Marsh	2013	Generalist	4	23.5	20.54	0.16	2.9	14.2	14
Cuba Marsh	2013	Specialist	10	16.5	20.54	0.16	2.9	14.2	14
Cuba Marsh	2014	Generalist	4	6.25	20.59	0.26	2.91	12.57	15
Cuba Marsh	2014	Specialist	14	29.25	20.59	0.26	2.91	12.57	15
Cuba Marsh	2015	Generalist	1	22.75	20.59	0.26	2.63	13.47	16
Cuba Marsh	2015	Specialist	8	15	20.59	0.26	2.63	13.47	16
Cuba Marsh	2016	Generalist	3	10.5	20.59	0.26	2.88	15.75	17
Cuba Marsh	2016	Specialist	10	21.25	20.59	0.26	2.88	15.75	17
Cuba Marsh	2017	Generalist	2	3.25	20.59	0.26	3.15	15.55	18
Cuba Marsh	2017	Specialist	7	9	20.59	0.26	3.15	15.55	18
Ferson Creek Fen	1999	Generalist	7	69	17.21	1.46	2.92	16.13	0
Ferson Creek Fen	1999	Specialist	15	25	17.21	1.46	2.92	16.13	0
Ferson Creek Fen	2000	Generalist	6	16	17.21	1.46	2.4	16.14	1
Ferson Creek Fen	2000	Specialist	15	15.75	17.21	1.46	2.4	16.14	1
Ferson Creek Fen	2001	Generalist	7	69.5	17.21	1.46	2.57	14.77	2
Ferson Creek Fen	2001	Specialist	14	18.5	17.21	1.46	2.57	14.77	2
Ferson Creek Fen	2002	Generalist	5	59.75	17.21	1.46	2.77	16.52	3
Ferson Creek Fen	2002	Specialist	15	19.75	17.21	1.46	2.77	16.52	3
Ferson Creek Fen	2003	Generalist	5	46.75	17.21	1.46	1.89	14.49	4
Ferson Creek Fen	2003	Specialist	8	16.5	17.21	1.46	1.89	14.49	4
Ferson Creek Fen	2004	Generalist	5	12.75	17.32	1.42	2.54	15.17	5
Ferson Creek Fen	2004	Specialist	9	9.5	17.32	1.42	2.54	15.17	5
Ferson Creek Fen	2005	Generalist	3	62.75	17.32	1.42	1.89	16.27	6
Ferson Creek Fen	2005	Specialist	12	15.5	17.32	1.42	1.89	16.27	6
Ferson Creek Fen	2006	Generalist	6	59.25	17.32	1.42	2.32	15.56	7
Ferson Creek Fen	2006	Specialist	9	13.25	17.32	1.42	2.32	15.56	7
Ferson Creek Fen	2007	Generalist	6	16.75	17.32	1.42	3	15.5	8
Ferson Creek Fen	2007	Specialist	13	15.75	17.32	1.42	3	15.5	8
Ferson Creek Fen	2008	Generalist	4	23.25	17.32	1.42	3.23	14.57	9
Ferson Creek Fen	2008	Specialist	11	8.5	17.32	1.42	3.23	14.57	9
Ferson Creek Fen	2010	Generalist	4	9	17.52	1.37	3.25	15.36	11
Ferson Creek Fen	2010	Specialist	8	8	17.52	1.37	3.25	15.36	11
Ferson Creek Fen	2011	Generalist	2	11.25	17.52	1.37	3.05	14.57	12
Ferson Creek Fen	2011	Specialist	5	3.75	17.52	1.37	3.05	14.57	12
Ferson Creek Fen	2013	Generalist	2	19.25	17.52	1.37	2.94	14.76	14
Ferson Creek Fen	2013	Specialist	5	5.75	17.52	1.37	2.94	14.76	14
Ferson Creek Fen	2014	Generalist	3	6.25	17.59	0.36	2.88	13.14	15
Ferson Creek Fen	2014	Specialist	4	2.25	17.59	0.36	2.88	13.14	15
Ferson Creek Fen	2015	Generalist	4	31.33333333	17.59	0.36	2.87	14.09	16
Ferson Creek Fen	2015	Specialist	3	3.666666667	17.59	0.36	2.87	14.09	16
Ferson Creek Fen	2016	Generalist	2	7.8	17.59	0.36	3.19	16.4	17
Ferson Creek Fen	2016	Specialist	5	3.2	17.59	0.36	3.19	16.4	17
Hickory Creek Barrens	2001	Generalist	9	31.5	17.33	17.05	2.62	15.2	2
Hickory Creek Barrens	2001	Specialist	11	48	17.33	17.05	2.62	15.2	2
Hickory Creek Barrens	2002	Generalist	7	22.5	17.33	17.05	2.62	16.83	3
Hickory Creek Barrens	2002	Specialist	17	42.25	17.33	17.05	2.62	16.83	3
Hickory Creek Barrens	2003	Generalist	5	18	17.33	17.05	2.51	14.63	4
Hickory Creek Barrens	2003	Specialist	16	21.75	17.33	17.05	2.51	14.63	4
Hickory Creek Barrens	2004	Generalist	9	29.5	25.72	6.31	2.96	15.51	5
Hickory Creek Barrens	2004	Specialist	17	29.75	25.72	6.31	2.96	15.51	5
Hickory Creek Barrens	2005	Generalist	8	41	25.72	6.31	2.4	16.49	6
Hickory Creek Barrens	2005	Specialist	13	19.75	25.72	6.31	2.4	16.49	6
Hickory Creek Barrens	2006	Generalist	8	49.5	25.72	6.31	3.09	15.92	7
Hickory Creek Barrens	2006	Specialist	16	59	25.72	6.31	3.09	15.92	7
Hickory Creek Barrens	2007	Generalist	11	34.25	25.72	6.31	3.46	15.98	8
Hickory Creek Barrens	2007	Specialist	22	54	25.72	6.31	3.46	15.98	8
Hickory Creek Barrens	2008	Generalist	7	32	25.72	6.31	3.28	15.04	9
Hickory Creek Barrens	2008	Specialist	18	40.75	25.72	6.31	3.28	15.04	9
Hickory Creek Barrens	2009	Generalist	5	8.75	26.52	5.69	3.31	14.5	10
Hickory Creek Barrens	2009	Specialist	16	37.25	26.52	5.69	3.31	14.5	10
Hickory Creek Barrens	2010	Generalist	7	35	26.52	5.69	3.41	15.73	11
Hickory Creek Barrens	2010	Specialist	15	28	26.52	5.69	3.41	15.73	11
Hickory Creek Barrens	2011	Generalist	8	14.25	26.52	5.69	3.15	14.9	12
Hickory Creek Barrens	2011	Specialist	11	28.75	26.52	5.69	3.15	14.9	12
Hickory Creek Barrens	2012	Generalist	5	40	26.52	5.69	2.16	17.9	13
Hickory Creek Barrens	2012	Specialist	17	39.75	26.52	5.69	2.16	17.9	13
Hickory Creek Barrens	2013	Generalist	7	52	26.52	5.69	2.55	15.17	14
Hickory Creek Barrens	2013	Specialist	11	20.75	26.52	5.69	2.55	15.17	14
Hickory Creek Barrens	2014	Generalist	8	18	26.66	5.78	3.27	13.64	15
Hickory Creek Barrens	2014	Specialist	14	32	26.66	5.78	3.27	13.64	15
Hickory Creek Barrens	2015	Generalist	8	36.75	26.66	5.78	2.71	14.51	16
Hickory Creek Barrens	2015	Specialist	20	39.75	26.66	5.78	2.71	14.51	16
Hickory Creek Barrens	2016	Generalist	7	27.75	26.66	5.78	2.96	16.83	17
Hickory Creek Barrens	2016	Specialist	18	31.5	26.66	5.78	2.96	16.83	17
Hickory Creek Barrens	2017	Generalist	9	28.5	26.66	5.78	3.09	16.73	18
Hickory Creek Barrens	2017	Specialist	14	21.75	26.66	5.78	3.09	16.73	18
Hickory Creek Barrens	2018	Generalist	9	36.5	26.66	5.78	3.17	15.74	19
Hickory Creek Barrens	2018	Specialist	16	34.5	26.66	5.78	3.17	15.74	19
Somme	1999	Generalist	8	9.25	32.9	0.34	2.82	15.98	0
Somme	1999	Specialist	15	51	32.9	0.34	2.82	15.98	0
Somme	2000	Generalist	9	6.5	32.9	0.34	2.42	15.84	1
Somme	2000	Specialist	15	38.75	32.9	0.34	2.42	15.84	1
Somme	2001	Generalist	7	11.5	32.9	0.34	2.81	14.47	2
Somme	2001	Specialist	16	81	32.9	0.34	2.81	14.47	2
Somme	2002	Generalist	4	7	32.9	0.34	2.79	16.2	3
Somme	2002	Specialist	18	62	32.9	0.34	2.79	16.2	3
Somme	2003	Generalist	6	7.75	32.9	0.34	1.93	13.81	4
Somme	2003	Specialist	16	62.75	32.9	0.34	1.93	13.81	4
Somme	2004	Generalist	8	14.5	33.36	0.34	2.52	14.83	5
Somme	2004	Specialist	18	91.75	33.36	0.34	2.52	14.83	5
Somme	2005	Generalist	7	20.75	33.36	0.34	1.91	15.6	6
Somme	2005	Specialist	15	41.75	33.36	0.34	1.91	15.6	6
Somme	2006	Generalist	8	23.75	33.36	0.34	2.23	15.06	7
Somme	2006	Specialist	17	90.5	33.36	0.34	2.23	15.06	7
Somme	2007	Generalist	7	24.5	33.36	0.34	3.28	15.11	8
Somme	2007	Specialist	19	158.5	33.36	0.34	3.28	15.11	8
Somme	2008	Generalist	6	20.75	33.36	0.34	3.21	14.34	9
Somme	2008	Specialist	16	87.75	33.36	0.34	3.21	14.34	9
Somme	2010	Generalist	8	34	33.44	0.34	3.15	15.12	11
Somme	2010	Specialist	17	60.25	33.44	0.34	3.15	15.12	11
Somme	2012	Generalist	8	22	33.44	0.34	2.2	17.36	13
Somme	2012	Specialist	16	55.25	33.44	0.34	2.2	17.36	13
Somme	2013	Generalist	5	20	33.44	0.34	2.8	14.46	14
Somme	2013	Specialist	9	61.66666667	33.44	0.34	2.8	14.46	14
Somme	2015	Generalist	8	18.5	33.51	0.34	2.64	13.62	16
Somme	2015	Specialist	7	14.5	33.51	0.34	2.64	13.62	16
Somme	2016	Generalist	5	3	33.51	0.34	2.96	15.93	17
Somme	2016	Specialist	9	14.25	33.51	0.34	2.96	15.93	17
Somme	2017	Generalist	4	4	33.51	0.34	3.16	15.69	18
Somme	2017	Specialist	9	16.5	33.51	0.34	3.16	15.69	18
Somme	2018	Generalist	3	7	33.51	0.34	3.72	14.52	19
Somme	2018	Specialist	9	11.25	33.51	0.34	3.72	14.52	19
Spears Woods	1999	Generalist	7	27.25	21.09	0.13	2.79	16.53	0
Spears Woods	1999	Specialist	14	34.25	21.09	0.13	2.79	16.53	0
Spears Woods	2000	Generalist	9	27.5	21.09	0.13	2.48	16.44	1
Spears Woods	2000	Specialist	13	30.25	21.09	0.13	2.48	16.44	1
Spears Woods	2001	Generalist	9	163.5	21.09	0.13	2.71	15.04	2
Spears Woods	2001	Specialist	12	66.5	21.09	0.13	2.71	15.04	2
Spears Woods	2002	Generalist	4	11.5	21.09	0.13	2.68	16.65	3
Spears Woods	2002	Specialist	11	38.25	21.09	0.13	2.68	16.65	3
Spears Woods	2003	Generalist	5	6.5	21.09	0.13	2.52	14.33	4
Spears Woods	2003	Specialist	11	47.75	21.09	0.13	2.52	14.33	4
Spears Woods	2004	Generalist	6	9.75	21.22	0.13	2.76	15.27	5
Spears Woods	2004	Specialist	12	57.75	21.22	0.13	2.76	15.27	5
Spears Woods	2005	Generalist	6	23	21.22	0.13	2.21	16.25	6
Spears Woods	2005	Specialist	11	26.75	21.22	0.13	2.21	16.25	6
Spears Woods	2006	Generalist	8	60.75	21.22	0.13	2.79	15.69	7
Spears Woods	2006	Specialist	13	34.5	21.22	0.13	2.79	15.69	7
Spears Woods	2007	Generalist	7	39.5	21.22	0.13	3.25	15.75	8
Spears Woods	2007	Specialist	16	47.75	21.22	0.13	3.25	15.75	8
Spears Woods	2008	Generalist	11	45.75	21.22	0.13	3.16	14.89	9
Spears Woods	2008	Specialist	14	44.5	21.22	0.13	3.16	14.89	9
Spears Woods	2009	Generalist	5	4	21.36	0.13	3.33	14.31	10
Spears Woods	2009	Specialist	14	29.75	21.36	0.13	3.33	14.31	10
Spears Woods	2010	Generalist	7	20.75	21.36	0.13	3.35	15.55	11
Spears Woods	2010	Specialist	14	58.5	21.36	0.13	3.35	15.55	11
Spears Woods	2011	Generalist	10	19.25	21.36	0.13	3.18	14.71	12
Spears Woods	2011	Specialist	13	52.5	21.36	0.13	3.18	14.71	12
Spears Woods	2012	Generalist	6	10.25	21.36	0.13	2.32	17.69	13
Spears Woods	2012	Specialist	12	19.25	21.36	0.13	2.32	17.69	13
Spears Woods	2013	Generalist	9	30.5	21.36	0.13	2.59	14.93	14
Spears Woods	2013	Specialist	10	19.5	21.36	0.13	2.59	14.93	14
Spears Woods	2014	Generalist	7	12.25	21.47	0.13	3.78	13.65	15
Spears Woods	2014	Specialist	11	24.5	21.47	0.13	3.78	13.65	15
Spears Woods	2015	Generalist	7	8	21.47	0.13	2.74	14.51	16
Spears Woods	2015	Specialist	12	22.25	21.47	0.13	2.74	14.51	16
Spears Woods	2016	Generalist	5	9.75	21.47	0.13	3.31	16.74	17
Spears Woods	2016	Specialist	14	47	21.47	0.13	3.31	16.74	17
Spears Woods	2017	Generalist	7	5.75	21.47	0.13	2.83	16.54	18
Spears Woods	2017	Specialist	12	22	21.47	0.13	2.83	16.54	18
Spears Woods	2018	Generalist	8	16.25	21.47	0.13	3.32	15.52	19
Spears Woods	2018	Specialist	12	32.25	21.47	0.13	3.32	15.52	19
Bluff Spring Fen	1999	Multivoltine	19	43.25	25.78	5.03	3	16.05	0
Bluff Spring Fen	1999	Univoltine	9	39	25.78	5.03	3	16.05	0
Bluff Spring Fen	2000	Multivoltine	21	39.5	25.78	5.03	2.47	15.98	1
Bluff Spring Fen	2000	Univoltine	13	34.5	25.78	5.03	2.47	15.98	1
Bluff Spring Fen	2001	Multivoltine	23	69.25	25.78	5.03	2.61	14.63	2
Bluff Spring Fen	2001	Univoltine	11	55.75	25.78	5.03	2.61	14.63	2
Bluff Spring Fen	2002	Multivoltine	16	27.25	25.78	5.03	2.91	16.36	3
Bluff Spring Fen	2002	Univoltine	12	54.5	25.78	5.03	2.91	16.36	3
Bluff Spring Fen	2003	Multivoltine	19	19	25.78	5.03	1.91	14.31	4
Bluff Spring Fen	2003	Univoltine	11	58.75	25.78	5.03	1.91	14.31	4
Bluff Spring Fen	2004	Multivoltine	17	22	31.88	3.2	2.55	15.06	5
Bluff Spring Fen	2004	Univoltine	12	52.5	31.88	3.2	2.55	15.06	5
Bluff Spring Fen	2006	Multivoltine	17	40.75	31.88	3.2	2.47	15.43	7
Bluff Spring Fen	2006	Univoltine	11	64	31.88	3.2	2.47	15.43	7
Bluff Spring Fen	2007	Multivoltine	21	55.75	31.88	3.2	3.19	15.37	8
Bluff Spring Fen	2007	Univoltine	12	85	31.88	3.2	3.19	15.37	8
Bluff Spring Fen	2008	Multivoltine	14	22.25	31.88	3.2	3.27	14.45	9
Bluff Spring Fen	2008	Univoltine	11	52.5	31.88	3.2	3.27	14.45	9
Bluff Spring Fen	2009	Multivoltine	11	18.25	32.64	3.05	2.94	13.9	10
Bluff Spring Fen	2009	Univoltine	14	57	32.64	3.05	2.94	13.9	10
Bluff Spring Fen	2010	Multivoltine	20	47.75	32.64	3.05	3.23	15.27	11
Bluff Spring Fen	2010	Univoltine	10	45.25	32.64	3.05	3.23	15.27	11
Bluff Spring Fen	2011	Multivoltine	18	16.5	32.64	3.05	3.05	14.46	12
Bluff Spring Fen	2011	Univoltine	6	28.75	32.64	3.05	3.05	14.46	12
Bluff Spring Fen	2012	Multivoltine	25	26.25	32.64	3.05	1.94	17.43	13
Bluff Spring Fen	2012	Univoltine	11	16.5	32.64	3.05	1.94	17.43	13
Bluff Spring Fen	2013	Multivoltine	14	27	32.64	3.05	2.96	14.62	14
Bluff Spring Fen	2013	Univoltine	7	4	32.64	3.05	2.96	14.62	14
Bluff Spring Fen	2014	Multivoltine	16	24.5	34.06	2.67	2.92	13	15
Bluff Spring Fen	2014	Univoltine	9	15.75	34.06	2.67	2.92	13	15
Bluff Spring Fen	2015	Multivoltine	19	25.75	34.06	2.67	2.79	13.96	16
Bluff Spring Fen	2015	Univoltine	6	18.25	34.06	2.67	2.79	13.96	16
Bluff Spring Fen	2016	Multivoltine	19	24.5	34.06	2.67	2.96	16.26	17
Bluff Spring Fen	2016	Univoltine	10	17.75	34.06	2.67	2.96	16.26	17
Bluff Spring Fen	2017	Multivoltine	18	21.25	34.06	2.67	3.05	16.09	18
Bluff Spring Fen	2017	Univoltine	8	15	34.06	2.67	3.05	16.09	18
Bluff Spring Fen	2018	Multivoltine	19	26.5	34.06	2.67	3.62	14.97	19
Bluff Spring Fen	2018	Univoltine	8	10.75	34.06	2.67	3.62	14.97	19
Buffalo Trace	1999	Multivoltine	20	118.25	14.31	25.94	2.66	17.54	0
Buffalo Trace	1999	Univoltine	3	7.25	14.31	25.94	2.66	17.54	0
Buffalo Trace	2000	Multivoltine	20	103.75	14.31	25.94	2.18	17.8	1
Buffalo Trace	2000	Univoltine	6	7.25	14.31	25.94	2.18	17.8	1
Buffalo Trace	2001	Multivoltine	15	99.5	14.31	25.94	2.52	16.2	2
Buffalo Trace	2001	Univoltine	3	10	14.31	25.94	2.52	16.2	2
Buffalo Trace	2002	Multivoltine	16	100	14.31	25.94	3.31	17.86	3
Buffalo Trace	2002	Univoltine	5	7.25	14.31	25.94	3.31	17.86	3
Buffalo Trace	2003	Multivoltine	16	68.25	14.31	25.94	2.51	15.86	4
Buffalo Trace	2003	Univoltine	4	15	14.31	25.94	2.51	15.86	4
Buffalo Trace	2005	Multivoltine	16	91	14.93	23.64	3.05	17.62	6
Buffalo Trace	2005	Univoltine	4	4.6	14.93	23.64	3.05	17.62	6
Buffalo Trace	2006	Multivoltine	19	102.75	14.93	23.64	2.7	17.26	7
Buffalo Trace	2006	Univoltine	5	4.25	14.93	23.64	2.7	17.26	7
Buffalo Trace	2007	Multivoltine	17	103.25	14.93	23.64	2.84	17.49	8
Buffalo Trace	2007	Univoltine	3	2.75	14.93	23.64	2.84	17.49	8
Buffalo Trace	2009	Multivoltine	16	94.75	15.22	23.26	2.93	15.84	10
Buffalo Trace	2009	Univoltine	3	9.75	15.22	23.26	2.93	15.84	10
Buffalo Trace	2010	Multivoltine	20	261.25	15.22	23.26	3.23	16.72	11
Buffalo Trace	2010	Univoltine	3	12.25	15.22	23.26	3.23	16.72	11
Buffalo Trace	2011	Multivoltine	15	38	15.22	23.26	2.51	16.5	12
Buffalo Trace	2011	Univoltine	3	25.5	15.22	23.26	2.51	16.5	12
Buffalo Trace	2013	Multivoltine	11	74.75	15.22	23.26	2.7	16.45	14
Buffalo Trace	2013	Univoltine	1	9	15.22	23.26	2.7	16.45	14
Buffalo Trace	2014	Multivoltine	15	76.25	15.69	22.29	3.33	15.02	15
Buffalo Trace	2014	Univoltine	4	7	15.69	22.29	3.33	15.02	15
Buffalo Trace	2015	Multivoltine	15	71.5	15.69	22.29	2.9	15.69	16
Buffalo Trace	2015	Univoltine	4	6.75	15.69	22.29	2.9	15.69	16
Buffalo Trace	2016	Multivoltine	18	37	15.69	22.29	3.47	18.12	17
Buffalo Trace	2016	Univoltine	4	6	15.69	22.29	3.47	18.12	17
Cuba Marsh	1999	Multivoltine	9	42	19.87	0.05	3.02	15.76	0
Cuba Marsh	1999	Univoltine	2	1.25	19.87	0.05	3.02	15.76	0
Cuba Marsh	2000	Multivoltine	11	25	19.87	0.05	2.67	15.56	1
Cuba Marsh	2000	Univoltine	3	6.5	19.87	0.05	2.67	15.56	1
Cuba Marsh	2001	Multivoltine	9	26.25	19.87	0.05	2.63	14.22	2
Cuba Marsh	2001	Univoltine	3	4.75	19.87	0.05	2.63	14.22	2
Cuba Marsh	2002	Multivoltine	9	23.25	19.87	0.05	2.78	15.93	3
Cuba Marsh	2002	Univoltine	3	4.25	19.87	0.05	2.78	15.93	3
Cuba Marsh	2003	Multivoltine	8	8	19.87	0.05	1.91	13.81	4
Cuba Marsh	2003	Univoltine	3	5	19.87	0.05	1.91	13.81	4
Cuba Marsh	2004	Multivoltine	7	8.75	20.3	0.19	2.61	14.67	5
Cuba Marsh	2004	Univoltine	3	8.5	20.3	0.19	2.61	14.67	5
Cuba Marsh	2005	Multivoltine	10	14.25	20.3	0.19	2.03	15.58	6
Cuba Marsh	2005	Univoltine	3	3	20.3	0.19	2.03	15.58	6
Cuba Marsh	2006	Multivoltine	9	27	20.3	0.19	2.46	14.94	7
Cuba Marsh	2006	Univoltine	3	5.75	20.3	0.19	2.46	14.94	7
Cuba Marsh	2007	Multivoltine	10	24.25	20.3	0.19	3.33	14.91	8
Cuba Marsh	2007	Univoltine	3	6.25	20.3	0.19	3.33	14.91	8
Cuba Marsh	2008	Multivoltine	8	18	20.3	0.19	3.26	14.06	9
Cuba Marsh	2008	Univoltine	5	3.5	20.3	0.19	3.26	14.06	9
Cuba Marsh	2009	Multivoltine	5	7.75	20.54	0.16	2.89	13.48	10
Cuba Marsh	2009	Univoltine	3	3.5	20.54	0.16	2.89	13.48	10
Cuba Marsh	2010	Multivoltine	13	38.5	20.54	0.16	3.16	14.89	11
Cuba Marsh	2010	Univoltine	2	3.75	20.54	0.16	3.16	14.89	11
Cuba Marsh	2011	Multivoltine	13	30	20.54	0.16	2.96	14.04	12
Cuba Marsh	2011	Univoltine	4	5.75	20.54	0.16	2.96	14.04	12
Cuba Marsh	2012	Multivoltine	12	36.25	20.54	0.16	1.95	17.03	13
Cuba Marsh	2012	Univoltine	3	10.25	20.54	0.16	1.95	17.03	13
Cuba Marsh	2013	Multivoltine	10	34.75	20.54	0.16	2.9	14.2	14
Cuba Marsh	2013	Univoltine	4	5.25	20.54	0.16	2.9	14.2	14
Cuba Marsh	2014	Multivoltine	13	24.5	20.59	0.26	2.91	12.57	15
Cuba Marsh	2014	Univoltine	5	11	20.59	0.26	2.91	12.57	15
Cuba Marsh	2015	Multivoltine	6	32.5	20.59	0.26	2.63	13.47	16
Cuba Marsh	2015	Univoltine	3	5.25	20.59	0.26	2.63	13.47	16
Cuba Marsh	2016	Multivoltine	10	21.5	20.59	0.26	2.88	15.75	17
Cuba Marsh	2016	Univoltine	3	10.25	20.59	0.26	2.88	15.75	17
Cuba Marsh	2017	Multivoltine	7	8.5	20.59	0.26	3.15	15.55	18
Cuba Marsh	2017	Univoltine	2	3.75	20.59	0.26	3.15	15.55	18
Ferson Creek Fen	1999	Multivoltine	19	91.75	17.21	1.46	2.92	16.13	0
Ferson Creek Fen	1999	Univoltine	3	2.25	17.21	1.46	2.92	16.13	0
Ferson Creek Fen	2000	Multivoltine	15	25.75	17.21	1.46	2.4	16.14	1
Ferson Creek Fen	2000	Univoltine	6	6	17.21	1.46	2.4	16.14	1
Ferson Creek Fen	2001	Multivoltine	18	84.75	17.21	1.46	2.57	14.77	2
Ferson Creek Fen	2001	Univoltine	3	3.25	17.21	1.46	2.57	14.77	2
Ferson Creek Fen	2002	Multivoltine	14	75.5	17.21	1.46	2.77	16.52	3
Ferson Creek Fen	2002	Univoltine	6	4	17.21	1.46	2.77	16.52	3
Ferson Creek Fen	2003	Multivoltine	8	52.75	17.21	1.46	1.89	14.49	4
Ferson Creek Fen	2003	Univoltine	5	10.5	17.21	1.46	1.89	14.49	4
Ferson Creek Fen	2004	Multivoltine	11	17.75	17.32	1.42	2.54	15.17	5
Ferson Creek Fen	2004	Univoltine	3	4.5	17.32	1.42	2.54	15.17	5
Ferson Creek Fen	2005	Multivoltine	10	72.75	17.32	1.42	1.89	16.27	6
Ferson Creek Fen	2005	Univoltine	5	5.5	17.32	1.42	1.89	16.27	6
Ferson Creek Fen	2006	Multivoltine	11	66.75	17.32	1.42	2.32	15.56	7
Ferson Creek Fen	2006	Univoltine	4	5.75	17.32	1.42	2.32	15.56	7
Ferson Creek Fen	2007	Multivoltine	17	30.75	17.32	1.42	3	15.5	8
Ferson Creek Fen	2007	Univoltine	2	1.75	17.32	1.42	3	15.5	8
Ferson Creek Fen	2008	Multivoltine	13	30.25	17.32	1.42	3.23	14.57	9
Ferson Creek Fen	2008	Univoltine	2	1.5	17.32	1.42	3.23	14.57	9
Ferson Creek Fen	2010	Multivoltine	11	16.25	17.52	1.37	3.25	15.36	11
Ferson Creek Fen	2010	Univoltine	1	0.75	17.52	1.37	3.25	15.36	11
Ferson Creek Fen	2011	Multivoltine	6	14.75	17.52	1.37	3.05	14.57	12
Ferson Creek Fen	2011	Univoltine	1	0.25	17.52	1.37	3.05	14.57	12
Ferson Creek Fen	2013	Multivoltine	7	25	17.52	1.37	2.94	14.76	14
Ferson Creek Fen	2014	Multivoltine	6	8	17.59	0.36	2.88	13.14	15
Ferson Creek Fen	2014	Univoltine	1	0.5	17.59	0.36	2.88	13.14	15
Ferson Creek Fen	2015	Multivoltine	5	32.66666667	17.59	0.36	2.87	14.09	16
Ferson Creek Fen	2015	Univoltine	2	2.333333333	17.59	0.36	2.87	14.09	16
Ferson Creek Fen	2016	Multivoltine	7	11	17.59	0.36	3.19	16.4	17
Hickory Creek Barrens	2001	Multivoltine	15	56.75	17.33	17.05	2.62	15.2	2
Hickory Creek Barrens	2001	Univoltine	5	22.75	17.33	17.05	2.62	15.2	2
Hickory Creek Barrens	2002	Multivoltine	17	45.75	17.33	17.05	2.62	16.83	3
Hickory Creek Barrens	2002	Univoltine	7	19	17.33	17.05	2.62	16.83	3
Hickory Creek Barrens	2003	Multivoltine	15	25.75	17.33	17.05	2.51	14.63	4
Hickory Creek Barrens	2003	Univoltine	6	14	17.33	17.05	2.51	14.63	4
Hickory Creek Barrens	2004	Multivoltine	19	39.25	25.72	6.31	2.96	15.51	5
Hickory Creek Barrens	2004	Univoltine	7	20	25.72	6.31	2.96	15.51	5
Hickory Creek Barrens	2005	Multivoltine	17	50.75	25.72	6.31	2.4	16.49	6
Hickory Creek Barrens	2005	Univoltine	4	10	25.72	6.31	2.4	16.49	6
Hickory Creek Barrens	2006	Multivoltine	19	72.5	25.72	6.31	3.09	15.92	7
Hickory Creek Barrens	2006	Univoltine	5	36	25.72	6.31	3.09	15.92	7
Hickory Creek Barrens	2007	Multivoltine	24	57.25	25.72	6.31	3.46	15.98	8
Hickory Creek Barrens	2007	Univoltine	9	31	25.72	6.31	3.46	15.98	8
Hickory Creek Barrens	2008	Multivoltine	20	49	25.72	6.31	3.28	15.04	9
Hickory Creek Barrens	2008	Univoltine	5	23.75	25.72	6.31	3.28	15.04	9
Hickory Creek Barrens	2009	Multivoltine	15	20.75	26.52	5.69	3.31	14.5	10
Hickory Creek Barrens	2009	Univoltine	6	25.25	26.52	5.69	3.31	14.5	10
Hickory Creek Barrens	2010	Multivoltine	18	49.25	26.52	5.69	3.41	15.73	11
Hickory Creek Barrens	2010	Univoltine	4	13.75	26.52	5.69	3.41	15.73	11
Hickory Creek Barrens	2011	Multivoltine	14	17.75	26.52	5.69	3.15	14.9	12
Hickory Creek Barrens	2011	Univoltine	5	25.25	26.52	5.69	3.15	14.9	12
Hickory Creek Barrens	2012	Multivoltine	18	62	26.52	5.69	2.16	17.9	13
Hickory Creek Barrens	2012	Univoltine	4	17.75	26.52	5.69	2.16	17.9	13
Hickory Creek Barrens	2013	Multivoltine	14	61.25	26.52	5.69	2.55	15.17	14
Hickory Creek Barrens	2013	Univoltine	4	11.5	26.52	5.69	2.55	15.17	14
Hickory Creek Barrens	2014	Multivoltine	18	39.25	26.66	5.78	3.27	13.64	15
Hickory Creek Barrens	2014	Univoltine	4	10.75	26.66	5.78	3.27	13.64	15
Hickory Creek Barrens	2015	Multivoltine	24	57.25	26.66	5.78	2.71	14.51	16
Hickory Creek Barrens	2015	Univoltine	4	19.25	26.66	5.78	2.71	14.51	16
Hickory Creek Barrens	2016	Multivoltine	19	42.5	26.66	5.78	2.96	16.83	17
Hickory Creek Barrens	2016	Univoltine	6	16.75	26.66	5.78	2.96	16.83	17
Hickory Creek Barrens	2017	Multivoltine	20	36.25	26.66	5.78	3.09	16.73	18
Hickory Creek Barrens	2017	Univoltine	3	14	26.66	5.78	3.09	16.73	18
Hickory Creek Barrens	2018	Multivoltine	20	61	26.66	5.78	3.17	15.74	19
Hickory Creek Barrens	2018	Univoltine	5	10	26.66	5.78	3.17	15.74	19
Somme	1999	Multivoltine	14	23	32.9	0.34	2.82	15.98	0
Somme	1999	Univoltine	9	37.25	32.9	0.34	2.82	15.98	0
Somme	2000	Multivoltine	17	23.5	32.9	0.34	2.42	15.84	1
Somme	2000	Univoltine	7	21.75	32.9	0.34	2.42	15.84	1
Somme	2001	Multivoltine	17	49.75	32.9	0.34	2.81	14.47	2
Somme	2001	Univoltine	6	42.75	32.9	0.34	2.81	14.47	2
Somme	2002	Multivoltine	15	34.5	32.9	0.34	2.79	16.2	3
Somme	2002	Univoltine	7	34.5	32.9	0.34	2.79	16.2	3
Somme	2003	Multivoltine	17	29.75	32.9	0.34	1.93	13.81	4
Somme	2003	Univoltine	5	40.75	32.9	0.34	1.93	13.81	4
Somme	2004	Multivoltine	19	40.75	33.36	0.34	2.52	14.83	5
Somme	2004	Univoltine	7	65.5	33.36	0.34	2.52	14.83	5
Somme	2005	Multivoltine	17	37.25	33.36	0.34	1.91	15.6	6
Somme	2005	Univoltine	5	25.25	33.36	0.34	1.91	15.6	6
Somme	2006	Multivoltine	19	62	33.36	0.34	2.23	15.06	7
Somme	2006	Univoltine	6	52.25	33.36	0.34	2.23	15.06	7
Somme	2007	Multivoltine	20	82.25	33.36	0.34	3.28	15.11	8
Somme	2007	Univoltine	6	100.75	33.36	0.34	3.28	15.11	8
Somme	2008	Multivoltine	16	41.25	33.36	0.34	3.21	14.34	9
Somme	2008	Univoltine	6	67.25	33.36	0.34	3.21	14.34	9
Somme	2010	Multivoltine	18	62.25	33.44	0.34	3.15	15.12	11
Somme	2010	Univoltine	7	32	33.44	0.34	3.15	15.12	11
Somme	2012	Multivoltine	20	46	33.44	0.34	2.2	17.36	13
Somme	2012	Univoltine	4	31.25	33.44	0.34	2.2	17.36	13
Somme	2013	Multivoltine	10	31.33333333	33.44	0.34	2.8	14.46	14
Somme	2013	Univoltine	4	50.33333333	33.44	0.34	2.8	14.46	14
Somme	2015	Multivoltine	12	27.25	33.51	0.34	2.64	13.62	16
Somme	2015	Univoltine	3	5.75	33.51	0.34	2.64	13.62	16
Somme	2016	Multivoltine	11	6.75	33.51	0.34	2.96	15.93	17
Somme	2016	Univoltine	3	10.5	33.51	0.34	2.96	15.93	17
Somme	2017	Multivoltine	11	12.5	33.51	0.34	3.16	15.69	18
Somme	2017	Univoltine	2	8	33.51	0.34	3.16	15.69	18
Somme	2018	Multivoltine	8	15.5	33.51	0.34	3.72	14.52	19
Somme	2018	Univoltine	4	2.75	33.51	0.34	3.72	14.52	19
Spears Woods	1999	Multivoltine	14	46	21.09	0.13	2.79	16.53	0
Spears Woods	1999	Univoltine	7	15.5	21.09	0.13	2.79	16.53	0
Spears Woods	2000	Multivoltine	16	35.75	21.09	0.13	2.48	16.44	1
Spears Woods	2000	Univoltine	6	22	21.09	0.13	2.48	16.44	1
Spears Woods	2001	Multivoltine	17	204	21.09	0.13	2.71	15.04	2
Spears Woods	2001	Univoltine	4	26	21.09	0.13	2.71	15.04	2
Spears Woods	2002	Multivoltine	11	22.5	21.09	0.13	2.68	16.65	3
Spears Woods	2002	Univoltine	4	27.25	21.09	0.13	2.68	16.65	3
Spears Woods	2003	Multivoltine	12	17	21.09	0.13	2.52	14.33	4
Spears Woods	2003	Univoltine	4	37.25	21.09	0.13	2.52	14.33	4
Spears Woods	2004	Multivoltine	14	28.5	21.22	0.13	2.76	15.27	5
Spears Woods	2004	Univoltine	4	39	21.22	0.13	2.76	15.27	5
Spears Woods	2005	Multivoltine	13	34.25	21.22	0.13	2.21	16.25	6
Spears Woods	2005	Univoltine	4	15.5	21.22	0.13	2.21	16.25	6
Spears Woods	2006	Multivoltine	17	71.25	21.22	0.13	2.79	15.69	7
Spears Woods	2006	Univoltine	4	24	21.22	0.13	2.79	15.69	7
Spears Woods	2007	Multivoltine	18	66.5	21.22	0.13	3.25	15.75	8
Spears Woods	2007	Univoltine	5	20.75	21.22	0.13	3.25	15.75	8
Spears Woods	2008	Multivoltine	17	59.75	21.22	0.13	3.16	14.89	9
Spears Woods	2008	Univoltine	8	30.5	21.22	0.13	3.16	14.89	9
Spears Woods	2009	Multivoltine	14	17.75	21.36	0.13	3.33	14.31	10
Spears Woods	2009	Univoltine	5	16	21.36	0.13	3.33	14.31	10
Spears Woods	2010	Multivoltine	15	53.25	21.36	0.13	3.35	15.55	11
Spears Woods	2010	Univoltine	6	26	21.36	0.13	3.35	15.55	11
Spears Woods	2011	Multivoltine	17	54.75	21.36	0.13	3.18	14.71	12
Spears Woods	2011	Univoltine	6	17	21.36	0.13	3.18	14.71	12
Spears Woods	2012	Multivoltine	15	23.25	21.36	0.13	2.32	17.69	13
Spears Woods	2012	Univoltine	3	6.25	21.36	0.13	2.32	17.69	13
Spears Woods	2013	Multivoltine	13	38.75	21.36	0.13	2.59	14.93	14
Spears Woods	2013	Univoltine	6	11.25	21.36	0.13	2.59	14.93	14
Spears Woods	2014	Multivoltine	14	27.25	21.47	0.13	3.78	13.65	15
Spears Woods	2014	Univoltine	4	9.5	21.47	0.13	3.78	13.65	15
Spears Woods	2015	Multivoltine	14	20	21.47	0.13	2.74	14.51	16
Spears Woods	2015	Univoltine	5	10.25	21.47	0.13	2.74	14.51	16
Spears Woods	2016	Multivoltine	15	48.75	21.47	0.13	3.31	16.74	17
Spears Woods	2016	Univoltine	4	8	21.47	0.13	3.31	16.74	17
Spears Woods	2017	Multivoltine	16	22.25	21.47	0.13	2.83	16.54	18
Spears Woods	2017	Univoltine	3	5.5	21.47	0.13	2.83	16.54	18
Spears Woods	2018	Multivoltine	17	45.75	21.47	0.13	3.32	15.52	19
Spears Woods	2018	Univoltine	3	2.75	21.47	0.13	3.32	15.52	19
