# Supplementary material for: Butterfly declines in protected areas of Illinois: Assessing the influence of two decades of climate and landscape change
Source: PLoS One. 2021 Oct 13;16(10):e0257889. doi: 10.1371/journal.pone.0257889 (PMC8513915; doi:10.1371/journal.pone.0257889)
Supplement: S1 File — (ZIP) [file pone.0257889.s006.zip › Kucherov_et_al_2021/D03_Butterfly_Species_Matrix_IBMN.csv]

Site	TimePeriod	Anatrytone logan	Ancyloxypha numitor	Celastrina ladon/neglecta	Cercyonis pegala	Chlosyne nycteis	Colias cesonia	Colias eurytheme/philodice	Danaus plexippus	Enodia anthedon	Epargyreus clarus	Erynnis baptisiae	Euphydryas phaeton	Euphyes conspicua	Euphyes vestris	Euptoieta claudia	Everes comyntas	Junonia coenia	Libytheana carinenta	Limenitis archippus	Limenitis arthemis astyanax	Lycaena hyllus	Megisto cymela	Nymphalis antiopa	Papilio glaucus	Papilio polyxenes	Parrhasius m-album	Pholisora catullus	Phyciodes tharos	Pieris rapae	Poanes hobomok	Poanes massasoit	Polites mystic	Polites peckius	Polites themistocles	Polygonia comma	Polygonia interrogationis	Pompeius verna	Satyrium acadica	Satyrium calanus	Satyrium liparops	Satyrium titus	Satyrodes eurydice	Speyeria cybele	Thymelicus lineola	Vanessa atalanta	Vanessa cardui	Vanessa virginiensis	Calephelis muticua
Bluff Spring Fen	1999-2003	1	1	3	6	1	2	4	3	1	2	1	12	5	1	1	2	2	1	5	1	1	2	1	1	2	1	1	5	10	1	1	1	1	1	1	2	1	1	1	1	1	19	4	1	2	1	1	0
Bluff Spring Fen	2004-2008	1	1	2	14	0	1	3	6	1	1	2	8	7	0	0	2	1	0	5	1	0	4	1	1	2	0	0	3	8	0	1	0	1	2	1	1	1	1	3	0	1	22	5	1	1	1	1	1
Bluff Spring Fen	2009-2013	1	2	3	7	0	1	3	4	2	1	1	7	4	0	1	1	1	0	2	1	0	1	1	2	1	0	0	4	5	0	1	0	1	1	1	1	1	1	2	0	1	12	6	1	1	1	1	0
Bluff Spring Fen	2014-2018	1	1	2	1	6	1	3	2	2	1	1	0	5	0	0	1	1	0	3	1	0	2	1	1	2	0	0	3	2	0	0	0	1	1	1	1	1	0	2	0	1	2	7	1	1	1	1	0
Buffalo Trace	1999-2003	1	0	17	0	0	0	15	2	0	1	5	0	0	2	0	22	1	1	1	3	1	6	1	2	6	0	1	13	10	1	0	0	2	1	1	2	1	0	0	0	0	0	3	1	4	0	2	0
Buffalo Trace	2004-2008	1	0	8	0	0	0	5	6	0	1	4	0	0	0	1	41	1	1	1	2	0	3	1	3	7	0	1	17	8	0	0	0	1	1	0	1	1	0	0	0	0	0	1	1	1	0	1	0
Buffalo Trace	2009-2013	3	0	18	0	0	0	17	4	0	1	18	0	0	0	1	11	1	1	1	4	0	12	0	1	3	0	0	32	12	0	0	0	2	0	0	1	1	0	0	0	0	1	2	0	4	0	2	0
Buffalo Trace	2014-2018	1	0	13	0	0	0	9	2	0	1	3	0	0	0	0	5	0	1	0	2	0	5	1	1	1	0	1	6	20	3	0	0	1	0	1	1	1	0	0	0	0	1	1	1	2	0	1	0
Cuba Marsh	1999-2003	0	0	1	4	0	0	12	2	2	1	0	0	0	0	0	2	1	0	1	0	0	1	0	1	1	0	0	4	7	0	0	0	1	0	0	0	0	0	0	0	0	0	1	2	1	0	1	0
Cuba Marsh	2004-2008	0	1	2	4	0	0	2	1	3	0	0	0	0	0	0	2	0	0	1	1	0	2	1	1	1	0	0	3	8	0	0	0	0	0	0	0	0	0	1	0	0	0	1	1	1	0	1	0
Cuba Marsh	2009-2013	0	1	1	3	0	0	6	2	3	1	0	0	0	0	0	1	1	0	0	1	0	2	1	2	1	0	0	5	13	0	0	0	0	0	0	0	0	0	0	0	0	0	2	0	1	0	1	0
Cuba Marsh	2014-2018	0	1	1	4	0	0	2	2	4	1	0	0	0	0	0	1	1	0	1	2	0	2	0	1	1	0	0	4	10	0	0	0	1	0	0	0	0	0	1	0	0	0	3	1	1	0	0	0
Ferson Creek Fen	1999-2003	1	3	4	0	0	0	4	2	0	1	0	0	1	0	0	2	1	1	1	1	1	0	1	1	1	0	0	3	47	0	0	0	3	1	1	0	0	0	0	0	1	4	1	1	2	0	1	0
Ferson Creek Fen	2004-2008	0	2	6	1	0	0	1	2	0	1	0	0	2	0	0	2	1	0	1	0	1	0	0	1	1	0	0	2	29	0	0	0	2	1	1	1	0	0	0	0	1	2	2	0	1	0	0	0
Ferson Creek Fen	2009-2013	0	2	4	0	0	0	1	3	0	1	0	0	0	0	0	2	1	0	1	0	1	0	0	1	0	0	0	2	10	0	0	0	0	0	0	0	0	0	0	0	0	0	1	0	1	0	0	0
Ferson Creek Fen	2014-2018	0	1	8	0	0	0	0	0	0	1	0	0	0	0	0	1	0	0	1	0	0	0	1	0	0	0	0	1	6	0	0	0	0	1	0	0	0	0	0	0	0	0	2	0	1	0	0	0
Hickory Creek Barrens	1999-2003	1	0	6	6	2	0	8	2	3	1	0	0	0	0	0	2	0	1	0	1	0	6	1	1	1	0	1	2	16	0	0	0	0	1	1	1	0	0	0	1	1	0	6	2	3	1	2	0
Hickory Creek Barrens	2004-2008	1	1	7	11	1	0	2	2	1	1	1	0	1	2	0	3	1	1	0	1	0	8	1	1	1	0	1	5	27	1	0	0	2	1	1	1	0	0	1	0	1	0	6	1	1	1	1	0
Hickory Creek Barrens	2009-2013	1	1	5	8	1	0	5	1	1	1	0	0	0	2	0	3	1	0	0	2	0	7	1	2	2	0	1	3	22	1	0	0	1	1	1	1	0	0	0	0	1	0	5	1	1	1	1	0
Hickory Creek Barrens	2014-2018	1	1	7	5	2	0	3	4	1	2	2	0	0	2	0	1	1	0	1	2	0	3	0	1	1	0	1	3	19	0	0	0	1	1	2	1	0	0	1	1	0	0	6	0	2	1	1	0
Somme	1999-2003	1	0	2	20	1	0	6	6	5	0	1	0	1	0	1	1	1	0	1	1	0	1	1	1	1	0	1	4	4	0	0	1	1	0	0	1	0	0	1	0	1	1	6	3	2	0	3	0
Somme	2004-2008	1	1	2	38	1	0	7	13	2	2	1	0	0	1	0	2	2	0	1	2	0	0	1	2	2	0	0	4	13	0	0	0	1	1	1	2	0	0	2	0	1	1	21	1	2	1	5	0
Somme	2009-2013	1	1	10	26	0	0	7	5	3	0	1	0	0	0	1	2	1	0	1	0	0	0	1	4	2	0	0	3	12	0	0	1	1	0	0	1	0	0	1	1	0	0	7	0	6	0	1	0
Somme	2014-2018	0	0	4	4	0	0	2	3	2	0	1	0	0	0	0	1	1	0	1	1	0	1	1	1	1	0	0	1	3	0	0	0	1	0	0	2	0	0	1	0	0	1	3	0	2	0	0	0
Spears Woods	1999-2003	1	2	2	8	0	0	1	1	3	0	0	0	0	1	0	1	1	1	1	1	0	8	1	1	1	0	0	6	43	3	0	0	1	0	2	1	0	0	1	0	0	0	8	1	7	1	2	0
Spears Woods	2004-2008	1	2	2	7	1	0	1	1	3	1	0	0	0	1	0	1	1	0	1	1	0	11	2	2	1	0	0	6	30	1	0	0	1	1	2	1	1	0	0	1	0	0	7	0	5	1	1	0
Spears Woods	2009-2013	1	2	2	3	1	0	1	2	4	1	2	0	0	1	0	2	1	0	0	1	0	5	1	3	1	0	0	11	11	1	0	0	1	0	1	1	1	0	1	1	0	1	8	0	3	0	0	0
Spears Woods	2014-2018	0	2	2	1	2	0	1	3	3	1	1	0	0	1	0	1	0	0	1	1	0	2	1	1	1	0	0	13	4	0	0	0	0	0	2	1	0	0	1	0	0	0	5	0	4	0	1	0
[truncated: 26 more columns]
