# Supplementary material for: Butterfly declines in protected areas of Illinois: Assessing the influence of two decades of climate and landscape change
Source: PLoS One. 2021 Oct 13;16(10):e0257889. doi: 10.1371/journal.pone.0257889 (PMC8513915; doi:10.1371/journal.pone.0257889)
Supplement: S1 File — (ZIP) [file pone.0257889.s006.zip › Kucherov_et_al_2021/D04_Environmental_Matrix_IBMN.csv]

SiteID	TimePeriod	PerImperv	PerCrop	AvgPrecp	MaxTemp	MinTemp
Bluff Spring Fen	1999-2003	25.78	5.03	2.58	15.466	4.018
Bluff Spring Fen	2004-2008	31.88	3.2	2.87	15.0775	4.1325
Bluff Spring Fen	2009-2013	32.64	3.05	2.824	15.136	4.204
Bluff Spring Fen	2014-2018	34.06	2.67	3.068	14.856	4.114
Buffalo Trace	1999-2003	14.31	25.94	2.636	17.052	5.214
Buffalo Trace	2004-2008	14.93	23.64	2.863333333	17.45666667	5.773333333
Buffalo Trace	2009-2013	15.22	23.26	2.8425	16.3775	5.13
Buffalo Trace	2014-2018	15.69	22.29	3.233333333	16.27666667	5.096666667
Cuba Marsh	1999-2003	19.87	0.05	2.602	15.056	4.02
Cuba Marsh	2004-2008	20.3	0.19	2.738	14.832	4.114
Cuba Marsh	2009-2013	20.54	0.16	2.772	14.728	4.084
Cuba Marsh	2014-2018	20.59	0.26	2.8925	14.335	3.93
Ferson Creek Fen	1999-2003	17.21	1.46	2.51	15.61	4.016
Ferson Creek Fen	2004-2008	17.32	1.42	2.596	15.414	4.368
Ferson Creek Fen	2009-2013	17.52	1.37	3.08	14.89666667	4.23
Ferson Creek Fen	2014-2018	17.59	0.36	2.98	14.54333333	3.766666667
Hickory Creek Barrens	1999-2003	17.33	17.05	2.583333333	15.55333333	4.656666667
Hickory Creek Barrens	2004-2008	25.72	6.31	3.038	15.788	5.346
Hickory Creek Barrens	2009-2013	26.52	5.69	2.916	15.64	5.194
Hickory Creek Barrens	2014-2018	26.66	5.78	3.04	15.49	4.798
Somme	1999-2003	32.9	0.34	2.554	15.26	5.094
Somme	2004-2008	33.36	0.34	2.63	14.988	5.256
Somme	2009-2013	33.44	0.34	2.716666667	15.64666667	6.06
Somme	2014-2018	33.51	0.34	3.12	14.94	5.55
Spears Woods	1999-2003	21.09	0.13	2.636	15.798	5.272
Spears Woods	2004-2008	21.22	0.13	2.834	15.57	5.592
Spears Woods	2009-2013	21.36	0.13	2.954	15.438	5.52
Spears Woods	2014-2018	21.47	0.13	3.196	15.392	5.19
