# Supplementary material for: Butterfly declines in protected areas of Illinois: Assessing the influence of two decades of climate and landscape change
Source: PLoS One. 2021 Oct 13;16(10):e0257889. doi: 10.1371/journal.pone.0257889 (PMC8513915; doi:10.1371/journal.pone.0257889)
Supplement: S1 File — (ZIP) [file pone.0257889.s006.zip › Kucherov_et_al_2021/Overdispersion_Function.R]

# Kucherov, N.B., E.S. Minor, P.P. Johnson, D.J. Taron, 
# & K.C. Matteson. 2021. Butterfly declines in protected
# areas of Illinois: Assessing the influence of two decades
# of climate and landscape change.  

########################################################

# Code used to determine overdispersion in the GLMMs for
# analysis 2. This code is from Benjamin Bolker (McMaster
# University, Onatrio, Canada). 

# Citation for code: 

# Bolker, B.M. et al. (2021, January 20). Overdispersion.
# GLMM FAQ. https://bbolker.github.io/mixedmodels-misc/glmmFAQ.html#overdispersion

#########################################################

overdisp_fun <- function(model) {
  rdf <- df.residual(model)
  rp <- residuals(model,type="pearson")
  Pearson.chisq <- sum(rp^2)
  prat <- Pearson.chisq/rdf
  pval <- pchisq(Pearson.chisq, df=rdf, lower.tail=FALSE)
  c(chisq=Pearson.chisq,ratio=prat,rdf=rdf,p=pval)
}
