# Supplementary material for: Butterfly declines in protected areas of Illinois: Assessing the influence of two decades of climate and landscape change
Source: PLoS One. 2021 Oct 13;16(10):e0257889. doi: 10.1371/journal.pone.0257889 (PMC8513915; doi:10.1371/journal.pone.0257889)
Supplement: S1 File — (ZIP) [file pone.0257889.s006.zip › Kucherov_et_al_2021/README.txt]

README FILE

############################################################################

Kucherov N.B., E.S. Minor, P.P. Johnson, D.J. Taron, & K.C. Matteson. 2021.
Butterflies decline in protected areas of Illinois: Assessing the influence
of two decades of climate and landscape change.

############################################################################

This file includes an overview of the data files and analyses scripts used 
in Kucherov et al (2021). The session information for the R session used to
conduct the analyses is also included. 

############################################################################

File Structure: 

Data files begin with "D".
"D##_Description.csv"

Analysis script files begin with "A". 
"A##_Description.csv"

############################################################################

Included Data Files:

"D01_Butterfly_Richness_Abundance_Years.csv" - Comma seperated file that
includes ten columns: 'SiteID', 'Year', 'Abundance', 'Richness', 'PerImperv',
'PerCrop', 'AvgPrecp', 'MaxTemp', 'MinTemp', and 'Time'. This file includes 
overall butterfly abundance and richness for all available years for each site 
between 1999 and 2018, and the corresoponding climate and landscape variables
for that site in that year. 

"D02_Butterfly_Richness_Abundance_Functional_Groups.csv" - 
Comma seperated file that has ten columns: 'Site ID', 'Year', 'Group',
'Rich', 'AvgAbund', 'PerImperv', 'PerCrop', 'AvgPrecp', 'MaxTemp', and 'Time'.  
This file includes the average abundance and overall richness for each functional 
group of butterflies in each site during each sampling year. 

"D04_Butterfly_Species_Matrix_IBMN.csv" - Comma seperated file that contains
the species matrix with their abundance every site in each of the four 5-year
periods. 

"D05_Environmental_Matrix_IBMN.csv" - Comma seperate file that contains seven
columns: 'SiteID', 'TimePeriod', 'PerImperv', 'PerCrop', 'AvgPrecp', 'MaxTemp',
and 'MinTemp' that correspond to the same rows in the species matrix.  

############################################################################

Included Scripts: 

"A01_Spearman_Correlations.R" - Script to calculate the Spearman correlation
for butterfly richness and abundance with time. These results are presented
in the S1 Appendix of the paper. 

"A02_GLMM_Overall_Butterfly_Richness_Abundance.R" - Script to construct and 
select the GLMMs for overall butterfly richness and abundance in protected
areas of Illinois, USA from 1999 to 2018. These results are presented in 
Table 2 of the paper. This script also includes the code to build Figure 2
in the paper. Parts of this code are based on code from Zuur and Ieno (2017). 

"A03_GLMM_Functional_Groups_Butterfly_Richness_Abundance.R" - Script to cons-
truct and select the GLMMs for the richness and abundance for different func-
tional groups of butterflies in protected areas of Illinois, USA from 1999 to 
2018. These results are presented in Table 3 of the paper. 

"A04_Community_Composition_Biotic_Homogenization.R" - Script to evalute changes
in the butterfly community composition and biotic homogenization from 1999 to
2018. These results are presented in Table 4 of the paper. This script also 
includes the code to build Figure 3. 

"Overdispersion_Function.R" - The overdispersion function used in the analyses
scripts. This function was written by Dr. Benjamin Bolker (McMaster University,
Ontario, Canada). Full citation below. 

############################################################################

Citation for components of scripts: 

Bolker, B.M. et al. (2021, January 20). Overdispersion. GLMM FAQ.
https://bbolker.github.io/mixedmodels-misc/glmmFAQ.html#overdispersion

Zuur, A.F., E.N. Ieno (2017). Data from: A protocol for conducting and presenting
regression type analyses. Drayad. Dataset. https://doi.org/10.5061/dryad.v4t42

############################################################################

R session information when running script:

> sessionInfo()
R version 4.0.4 (2021-02-15)
Platform: x86_64-w64-mingw32/x64 (64-bit)
Running under: Windows 10 x64 (build 19042)

Matrix products: default

locale:
[1] LC_COLLATE=English_United States.1252  LC_CTYPE=English_United States.1252   
[3] LC_MONETARY=English_United States.1252 LC_NUMERIC=C                          
[5] LC_TIME=English_United States.1252    

attached base packages:
[1] stats     graphics  grDevices utils     datasets  methods   base     

other attached packages:
 [1] vegan_2.5-7     lattice_0.20-41 permute_0.9-5   rmcorr_0.4.3    extrafont_0.17 
 [6] ggplot2_3.3.3   lmerTest_3.1-3  lme4_1.1-25     Matrix_1.3-2    MuMIn_1.43.17  
[11] tidyr_1.1.2     here_1.0.1      dplyr_1.0.2     readr_1.4.0    

loaded via a namespace (and not attached):
 [1] statmod_1.4.35      tidyselect_1.1.0    purrr_0.3.4         splines_4.0.4      
 [5] colorspace_2.0-0    vctrs_0.3.5         generics_0.1.0      stats4_4.0.4       
 [9] mgcv_1.8-33         utf8_1.1.4          rlang_0.4.10        nloptr_1.2.2.2     
[13] pillar_1.5.1        glue_1.4.2          withr_2.4.1         lifecycle_1.0.0    
[17] munsell_0.5.0       gtable_0.3.0        psych_2.1.3         labeling_0.4.2     
[21] parallel_4.0.4      fansi_0.4.1         Rttf2pt1_1.3.8      Rcpp_1.0.5         
[25] scales_1.1.1        tmvnsim_1.0-2       farver_2.0.3        mnormt_2.0.2       
[29] digest_0.6.27       hms_1.0.0           numDeriv_2016.8-1.1 grid_4.0.4         
[33] rprojroot_2.0.2     cli_2.3.1           tools_4.0.4         magrittr_2.0.1     
[37] tibble_3.0.4        cluster_2.1.0       crayon_1.4.1        extrafontdb_1.0    
[41] pkgconfig_2.0.3     MASS_7.3-53         ellipsis_0.3.1      assertthat_0.2.1   
[45] minqa_1.2.4         rstudioapi_0.13     R6_2.5.0            boot_1.3-26        
[49] nlme_3.1-152        compiler_4.0.4   

############################################################################
